# Supplementary material for: Structural elements of a pH-sensitive inhibitor binding site in NMDA receptors
Source: Nat Commun. 2019 Jan 18;10:321. doi: 10.1038/s41467-019-08291-1 (PMC6338780; doi:10.1038/s41467-019-08291-1)
Supplement: Supplementary file 3 — Source Data file [file 41467_2019_8291_MOESM3_ESM.xlsx]

## Sheet: Figure 1b
Figure 1b
		pH7.6	#93-31 DR												pH6.9	#93-31 DR									IC 50
		1-4a/2B WT		100/100 G/G	0.1	0.3	1	3	10	30	IC50	nH	LogIC50		1-4a/2B WT		100/100 G/G	0.03	0.1	0.3	1	3	10	30	IC50	nH	LogIC50
		040518-004.abf	1-4a/2B	-0.28	86.8	79.4	58.4	44.9	29.8	16.8	2.15999	0.608	-5.66555		040518-001.abf	1-4a/2B	-0.204		77.9	60.9	40	29.8	21.9		0.67274	0.56627	-6.17215
		040518-004.abf	1-4a/2B	-0.55	89.8	87.5	69.9	56.8	43.3	33.2	6.13186	0.52453	-5.21241		040518-001.abf	1-4a/2B	-0.213		73.3	43.3	17.1	10.7	3.8	-0.2	0.24445	1.0402	-6.61181
		040518-005.abf	1-4a/2B	-0.508	84.2	88.2	70.1	60.7	49.6	35.4	8.49	0.625	-5.07109		040518-003.abf	1-4a/2B	-0.195		67	48.1	32.7	25.5	16.9	-0.6	0.31179	0.56247	-6.50614
		040518-005.abf	1-4a/2B	-0.814	83.8	71.4	47.5	35	27.9	21.3	1.3035	0.52507	-5.88489		040918-007.abf	1-4a/2B	-0.261	92.1	58.8	43.8	31.3	28.7			0.29742	0.59867	-6.52663
		040518-006.abf	1-4a/2B	-0.686	76.8	67.3	46.3	33.4	26.5	20.8	0.99318	0.46866	-6.00297		041018-001.abf	1-4a/2B	-1.668	96.2	90.6	68	50.2	36			1.13308	0.7387	-5.94574
		040918-001.abf	1-4a/2B	-2.942	76.7	68.8	43.9	32.4	20.6	7	0.83826	0.61388	-6.07662		041018-001.abf	1-4a/2B	-0.96	85.6	73.8	55.7	44.1	35.3			0.6825	0.50274	-6.1659
		041118-002.abf	1-4a/2B	-0.859	77.4	61.2	45.4	27.3	25.6		0.74759	0.53878	-6.12634		041118-006.abf	1-4a/2B	-2.523	95.8	61	36.1	23.1	16.6			0.20917	0.88734	-6.6795
		041318-006.abf	1-4a/2B	-4.44	100	88.8	71.2	50.1	34.8		3.56797	0.78657	-5.44758		041218-010.abf	1-4a/2B	-0.108	82.8	62.8	31.1	5.2	4.3			0.14496	1.16306	-6.83875
		041318-006.abf	1-4a/2B	-1.262	85	68.7	53.9	38.3	23.8		1.34485	0.59084	-5.87133		041218-010.abf	1-4a/2B	-1.27	81.2	55.6	36.5	24	18			0.16788	0.66509	-6.775
		041318-007.abf	1-4a/2B	-1.547	93.8	80.2	54.9	32.9	18.6		1.4	0.568	-5.85387		041318-001.abf	1-4a/2B	-0.294	69.3	45.6	35.8	29.5	28.3			0.11195	0.38239	-6.95098
		041618-001.abf	1-4a/2B	-0.293	72.6	55.4	34.2	23.5	20.5		0.44179	0.57162	-6.35478		041318-001.abf	1-4a/2B	-0.57	75.2	48.2	32.3	21.1	15.6			0.11505	0.64098	-6.93911
		041618-002.abf	1-4a/2B	-0.204	91.7	76.7	51.3	38.1	25.6		1.5085	0.69464	-5.82145		041618-008.abf	1-4a/2B	-0.093	62.1	40	29.4	19.7	13.3			0.06106	0.52645	-7.21424
		041718-006.abf	1-4a/2B	-0.703	91.1	73	48.9	31.7	21.9		1.15705	0.7456	-5.93665		041718-002.abf	1-4a/2B	-0.076	74.7	56.5	37.7					0.14522	0.68881	-6.83797
		041718-006.abf	1-4a/2B	-1.139	100	90.2	63.4	42.1	31.9		2.59	0.687	-5.5867		041818-001.abf	1-4a/2B	-0.131	62.1	27.6	19.5	7.3	3.6			0.04583	0.89097	-7.33885
		042318-001.abf	1-4a/2B	-0.414	95.9	65.3	37.7	23.7	13.2		0.71477	0.94654	-6.14583		041818-001.abf	1-4a/2B	-0.205	74.5	49.1	34.5	22.7	18.7			0.12332	0.58198	-6.90897
		042318-001.abf	1-4a/2B	-0.306	93.4	70.8	47.7	35	23.2		1.20472	0.71087	-5.91911		042018-002.abf	1-4a/2B	-0.043	69.8	43.5	32.2	24.2	18.3			0.09255	0.51671	-7.03362
		042418-002.abf	1-4a/2B	-0.119	64.8	44.2	29	20.3	11.7		0.24441	0.58802	-6.61188		042318-007.abf	1-4a/2B	-0.312	49.8	29.1	13.4	7.4	5.2			0.02939	0.74201	-7.5318
		043018-001.abf	1-4a/2B	-0.099	82.6	47.5	32.9	17.9	7.8		0.39155	0.83069	-6.40721		042318-007.abf	1-4a/2B	-0.347	94.4	52.2	31.5	18.8	12.7			0.15354	0.97287	-6.81378
		050318-012.abf	1-4a/2B	-1.151	76.1	48.3	40.7	34.9	18.2		0.5161	0.48645	-6.28727		042418-007.abf	1-4a/2B	-0.349	97.3	57.6	38.7	27.2	22			0.23637	0.75611	-6.62641
		050418-001.abf	1-4a/2B	-0.777	97		30.6	16.1	9.9		0.63185	1.3192	-6.19939		042618-005.abf	1-4a/2B	-0.317	66.6	39.9	26.8	17.9	14.9			0.06871	0.59406	-7.16298
		050418-001.abf	1-4a/2B	-1.779	100		32.5	17.8	11.6		0.69128	1.31336	-6.16035		042618-005.abf	1-4a/2B	-0.087	54.8	38.8	36.4	27.4	22.4			0.03992	0.30093	-7.39881
		050718-001.abf	1-4a/2B	-1.575	100		53.6	37.8	25.9		1.68283	0.78774	-5.77396		050718-009.abf	1-4a/2B	-0.108	78.9	46.1	23.5	4.3	-1.9			0.09231	1.15051	-7.03475
		050918-005.abf	1-4a/2B	-0.449	85	62.6	44.2	38.2	27.3		1.04538	0.52998	-5.98073		050718-009.abf	1-4a/2B	-0.296	73.9	45	28.1	18.8	14.5			0.09594	0.67833	-7.018
		050918-005.abf	1-4a/2B	-1.025	77.3	52.6	30.8	26	18.5		0.43731	0.61672	-6.35921
		mean		-0.996708	86.7417	68.9571	47.4583	33.9542	23.6542	22.4167	1.67645	0.694907	-5.94822		mean		-0.462174	76.855	53.913	36.6652	23.3636	17.8409	14.2	-0.4	0.229354	0.702072	-6.82747
		SD		0.958662	9.67905	13.7121	12.5647	11.3851	9.75457	9.64303	1.88517	0.219532	0.36159		SD		0.590056	13.6267	15.242	12.3317	11.6441	9.91485	7.63195	0.2	0.256359	0.221235	0.387447
		N		24	24	21	24	24	24	6	24	24	24		N		23	20	23	23	22	22	3	2	23	23	23
		SEM		0.195686	1.97573	2.99222	2.56476	2.32398	1.99114	3.93675	0.384808	0.0448117	0.0738093		SEM		0.123035	3.04703	3.17817	2.57133	2.48254	2.11385	4.40631	0.141421	0.0534546	0.0461306	0.0807882

## Sheet: Figure 2 (93-4)
	pH 6.5	Trial 2	Trial 3	pH 7.6	Trial 2	Trial 3
Time	cp	cp	cp	cp	cp	cp
2	13.996	13.8062	13.5534	15.0482	14.1107	14.0967
4	13.995	13.8048	13.5523	15.0451	14.1098	14.0962
6	13.9947	13.8039	13.5525	15.0429	14.1092	14.0963
8	13.9932	13.8018	13.5521	15.0411	14.1091	14.0948
10	13.9914	13.8008	13.5508	15.0387	14.1095	14.0948
12	13.9918	13.7991	13.5498	15.0354	14.1104	14.096
14	13.9914	13.7977	13.5489	15.032	14.1106	14.0956
16	13.9902	13.7974	13.5474	15.0284	14.1103	14.0942
18	13.9897	13.7972	13.5465	15.0273	14.1096	14.0928
20	13.9884	13.7963	13.5467	15.027	14.1077	14.0928
22	13.9877	13.7955	13.5465	15.025	14.1065	14.0931
24	13.9867	13.7937	13.5457	15.0219	14.108	14.0932
26	13.9865	13.7921	13.5446	15.016	14.1093	14.0933
28	13.9855	13.791	13.5452	15.01	14.1093	14.0927
30	13.9843	13.7912	13.5463	15.0063	14.1091	14.0913
32	13.9834	13.7901	13.546	15.0039	14.1088	14.0904
34	13.9822	13.7883	13.546	15.0008	14.1091	14.0908
36	13.9811	13.7869	13.5457	14.9979	14.1091	14.0911
38	13.9803	13.7863	13.5447	14.9961	14.1086	14.0895
40	13.9788	13.7851	13.5434	14.9937	14.1082	14.0899
42	13.9774	13.7838	13.5429	14.9924	14.1077	14.0915
44	13.9768	13.7828	13.5422	14.9921	14.1075	14.0919
46	13.9768	13.7804	13.5401	14.9899	14.1071	14.0908
48	13.9754	13.7797	13.538	14.9883	14.1059	14.0901
50	13.9747	13.7783	13.5387	14.9872	14.1054	14.0891
52	13.9741	13.7772	13.5384	14.9863	14.1045	14.0889
54	13.9726	13.7759	13.5379	14.9842	14.1047	14.0896
56	13.9716	13.7752	13.5358	14.9821	14.1026	14.0887
58	13.9703	13.7743	13.5346	14.981	14.1026	14.0897
60	13.9694	13.774	13.5342	14.9789	14.1035	14.0899
62	13.9687	13.7738	13.5334	14.9771	14.103	14.0902
64	13.9687	13.7729	13.5326	14.9746	14.104	14.0884
66	13.968	13.7707	13.5321	14.9721	14.1036	14.0878
68	13.9679	13.7691	13.5313	14.9696	14.104	14.0881
70	13.9672	13.7684	13.5307	14.9677	14.1034	14.0879
72	13.9664	13.7681	13.5306	14.9661	14.1041	14.0873
74	13.9644	13.7679	13.5304	14.9643	14.1042	14.0868
76	13.9634	13.7664	13.5295	14.9625	14.1044	14.0866
78	13.9624	13.7654	13.5294	14.9613	14.1044	14.0864
80	13.9613	13.765	13.5287	14.9588	14.103	14.0867
82	13.9608	13.7634	13.5273	14.9569	14.102	14.086
84	13.9606	13.7616	13.5263	14.9551	14.1018	14.0852
86	13.9575	13.7604	13.5258	14.9528	14.101	14.0846
88	13.9566	13.7579	13.5244	14.9504	14.1004	14.0852
90	13.9571	13.7575	13.5225	14.9474	14.0994	14.0855
92	13.9568	13.7568	13.5198	14.9445	14.0988	14.0855
94	13.9552	13.7555	13.5175	14.9419	14.098	14.0854
96	13.954	13.7546	13.516	14.9405	14.0982	14.0852
98	13.9532	13.7532	13.5148	14.9373	14.0983	14.0852
100	13.9527	13.7529	13.5131	14.9344	14.0981	14.0846
102	13.9511	13.752	13.5133	14.9328	14.0974	14.0839
104	13.9506	13.7517	13.5141	14.9312	14.0965	14.0833
106	13.9507	13.7514	13.5136	14.9287	14.0966	14.0835
108	13.9504	13.7512	13.5129	14.9266	14.0961	14.084
110	13.9498	13.7504	13.5135	14.9247	14.0968	14.0838
112	13.949	13.7491	13.5145	14.9237	14.0973	14.0831
114	13.9473	13.7482	13.5147	14.9219	14.0964	14.083
116	13.9465	13.747	13.515	14.9194	14.095	14.0819
118	13.9447	13.7461	13.5146	14.9166	14.0951	14.0812
120	13.9445	13.7455	13.5135	14.914	14.0948	14.0812
122	13.9441	13.7444	13.5134	14.9122	14.0957	14.0821
124	13.9429	13.7437	13.5128	14.9103	14.0963	14.0826
126	13.9419	13.7428	13.512	14.9093	14.0962	14.0822
128	13.9407	13.7412	13.5109	14.9077	14.0948	14.0813
130	13.9407	13.7399	13.5107	14.9051	14.0948	14.0808
132	13.9395	13.7384	13.511	14.9023	14.0943	14.0805
134	13.9391	13.738	13.5104	14.9004	14.0938	14.079
136	13.9381	13.7363	13.5085	14.8992	14.094	14.079
138	13.9371	13.7343	13.507	14.8976	14.0943	14.0793
140	13.9361	13.7334	13.5065	14.8941	14.0946	14.08
142	13.9354	13.7329	13.505	14.892	14.0937	14.08
144	13.9341	13.7326	13.5045	14.8905	14.0924	14.0793
146	13.9336	13.7323	13.5042	14.8891	14.0923	14.0792
148	13.9324	13.7319	13.5035	14.8865	14.0929	14.0795
150	13.9323	13.7308	13.5051	14.8847	14.0933	14.0786
152	13.9315	13.7294	13.5058	14.8833	14.0933	14.0783
154	13.9304	13.7286	13.5051	14.8803	14.0939	14.0791
156	13.9291	13.7277	13.5025	14.8785	14.0937	14.0791
158	13.9292	13.7275	13.4997	14.876	14.0933	14.0787
160	13.9286	13.7266	13.4992	14.8732	14.0925	14.0774
162	13.9287	13.7259	13.4999	14.8707	14.0916	14.0778
164	13.928	13.7245	13.4986	14.8696	14.0909	14.0772
166	13.9261	13.7235	13.4967	14.8688	14.0908	14.0772
168	13.9251	13.7229	13.4948	14.8679	14.0912	14.076
170	13.9249	13.7222	13.4938	14.8658	14.0918	14.0751
172	13.924	13.7218	13.4933	14.8633	14.0928	14.0754
174	13.9231	13.7216	13.4936	14.8616	14.0911	14.0764
176	13.9227	13.7207	13.4932	14.859	14.0894	14.0759
178	13.9227	13.7188	13.4935	14.8565	14.0883	14.0754
180	13.9223	13.7168	13.4931	14.8536	14.0869	14.0763
182	13.9225	13.7159	13.4931	14.8519	14.0868	14.075
184	13.9208	13.7154	13.4934	14.8498	14.0868	14.0744
186	13.9056	13.7093	13.4614	14.8313	14.0814	14.0733
188	13.8239	13.6508	13.3564	14.7431	14.0225	14.0502
190	13.6913	13.5277	13.2175	14.6014	13.8913	13.9535
192	13.5495	13.3826	13.0971	14.4601	13.7433	13.8111
194	13.4627	13.2792	13.0538	14.3893	13.6542	13.6994
196	13.4472	13.2503	13.0596	14.3774	13.6351	13.6624
198	13.4648	13.2619	13.085	14.3952	13.6518	13.6666
200	13.4978	13.2935	13.1176	14.4282	13.6833	13.6907
202	13.5368	13.3327	13.1522	14.467	13.7222	13.7218
204	13.5789	13.3725	13.1864	14.5065	13.762	13.7565
206	13.6194	13.4115	13.219	14.5456	13.7999	13.7917
208	13.6556	13.4489	13.2494	14.5812	13.8354	13.826
210	13.6889	13.4842	13.2783	14.612	13.8675	13.8575
212	13.7182	13.5139	13.3038	14.6404	13.8956	13.8859
214	13.7437	13.5405	13.3252	14.6665	13.9208	13.9106
216	13.7668	13.5632	13.3445	14.687	13.9434	13.9323
218	13.7849	13.5829	13.3607	14.7038	13.9629	13.9515
220	13.8007	13.5992	13.3753	14.718	13.9791	13.9673
222	13.8141	13.6123	13.3877	14.7289	13.9933	13.9798
224	13.8246	13.6249	13.3987	14.7383	14.0049	13.9913
226	13.8339	13.6343	13.4086	14.7466	14.0147	14.0021
228	13.8414	13.6421	13.418	14.7543	14.0237	14.0098
230	13.8483	13.6483	13.4252	14.76	14.0313	14.0158
232	13.854	13.6537	13.4306	14.7637	14.0363	14.0224
234	13.8586	13.6586	13.4353	14.7656	14.04	14.0277
236	13.8623	13.6613	13.4396	14.7676	14.0449	14.0316
238	13.8655	13.6638	13.4426	14.7698	14.0494	14.0363
240	13.8677	13.6664	13.4438	14.7721	14.0527	14.0392
242	13.8693	13.6679	13.4453	14.7732	14.0556	14.0404
244	13.8711	13.6703	13.4464	14.7728	14.0579	14.0418
246	13.8727	13.6716	13.4471	14.7718	14.0601	14.044
248	13.8747	13.6728	13.4488	14.7716	14.0612	14.0451
250	13.8763	13.6739	13.4511	14.7707	14.0618	14.045
252	13.8776	13.6743	13.4534	14.7692	14.0638	14.0461
254	13.8779	13.6751	13.4567	14.7693	14.0655	14.046
256	13.8775	13.6757	13.4594	14.7699	14.067	14.0471
258	13.8783	13.6755	13.4618	14.7701	14.0673	14.0476
260	13.8795	13.6754	13.4629	14.7685	14.0678	14.0471
262	13.8797	13.6755	13.4632	14.767	14.0694	14.0479
264	13.8805	13.6758	13.4644	14.7668	14.0698	14.0484
266	13.8813	13.6764	13.4644	14.766	14.0697	14.0476
268	13.8816	13.6755	13.463	14.7651	14.0703	14.0474
270	13.8821	13.6749	13.4623	14.7639	14.0715	14.0481
272	13.8826	13.6749	13.4613	14.7639	14.0721	14.049
274	13.881	13.6754	13.4602	14.7637	14.0719	14.0482
276	13.8797	13.6748	13.4588	14.7623	14.072	14.0478
278	13.8797	13.6751	13.459	14.7611	14.0728	14.0477
280	13.8801	13.6742	13.459	14.7592	14.0731	14.0477
282	13.8802	13.6729	13.4597	14.7584	14.0725	14.0481
284	13.881	13.6735	13.4592	14.759	14.072	14.0493
286	13.8809	13.6737	13.4585	14.7577	14.0719	14.0499
288	13.8804	13.6723	13.4582	14.7553	14.072	14.0505
290	13.8804	13.6715	13.4591	14.7533	14.0729	14.0512
292	13.8805	13.6721	13.459	14.7521	14.0729	14.0506
294	13.8793	13.6714	13.4601	14.7505	14.0725	14.05
296	13.8785	13.6712	13.4613	14.7484	14.0733	14.0493
298	13.8786	13.6711	13.4624	14.7474	14.0738	14.0495
300	13.8779	13.67	13.4634	14.7454	14.0733	14.0496
302	13.8773	13.6694	13.463	14.7435	14.0734	14.0488
304	13.8764	13.6693	13.4605	14.7433	14.0734	14.0489
306	13.875	13.6676	13.4603	14.7418	14.0732	14.0491
308	13.8755	13.6672	13.463	14.7401	14.0727	14.0491
310	13.8746	13.6671	13.4629	14.7386	14.0717	14.0488
312	13.8739	13.6676	13.4613	14.737	14.0721	14.0484
314	13.8735	13.6663	13.4595	14.7347	14.0729	14.0488
316	13.8737	13.6656	13.458	14.7325	14.0721	14.05
318	13.8733	13.6652	13.4558	14.7308	14.0725	14.0508
320	13.8733	13.6647	13.4544	14.7305	14.0723	14.0503
322	13.8726	13.6646	13.4526	14.7298	14.0709	14.0503
324	13.8717	13.6635	13.4504	14.728	14.0713	14.0503
326	13.8716	13.6621	13.4493	14.7267	14.0718	14.05
328	13.8712	13.6615	13.45	14.7258	14.0724	14.0497
330	13.8697	13.6612	13.4516	14.7242	14.0732	14.0495
332	13.8687	13.6607	13.4518	14.7221	14.073	14.0494
334	13.8686	13.6602	13.4515	14.7199	14.0726	14.0498
336	13.8683	13.6585	13.4523	14.7188	14.0729	14.0501
338	13.8684	13.6578	13.451	14.7171	14.0728	14.0504
340	13.8679	13.6582	13.4497	14.715	14.0714	14.0502
342	13.8668	13.6579	13.449	14.7132	14.0706	14.0502
344	13.8659	13.657	13.4482	14.711	14.0711	14.0494
346	13.8661	13.6568	13.4475	14.7087	14.0721	14.0498
348	13.8653	13.6554	13.4477	14.7079	14.0706	14.0504
350	13.8645	13.655	13.448	14.7074	14.0691	14.0497
352	13.8643	13.6551	13.4477	14.7064	14.069	14.0497
354	13.864	13.6545	13.4486	14.7046	14.0677	14.0501
356	13.8638	13.6538	13.4484	14.7034	14.0673	14.0497
358	13.8628	13.6534	13.4477	14.7049	14.0677	14.0489
360	13.8617	13.6527	13.4472	14.7052	14.0678	14.0487
362	13.861	13.6517	13.4465	14.7034	14.0679	14.0498
364	13.8607	13.6503	13.4457	14.7018	14.067	14.0503
366	13.8597	13.6503	13.4464	14.7007	14.0664	14.0499
368	13.8593	13.6509	13.4468	14.6977	14.0666	14.0509
370	13.8587	13.6508	13.4479	14.6942	14.0671	14.0503
372	13.8577	13.6497	13.4486	14.6918	14.0672	14.0496
374	13.8573	13.6494	13.449	14.6894	14.066	14.0507
376	13.8577	13.6483	13.4478	14.6867	14.0662	14.051
378	13.8575	13.6479	13.4462	14.6857	14.0666	14.0503
380	13.857	13.6467	13.4448	14.6851	14.0658	14.0509
382	13.8554	13.6454	13.4445	14.6837	14.0644	14.0515
384	13.8547	13.6451	13.4432	14.6828	14.0643	14.0509
386	13.8552	13.6447	13.4413	14.6813	14.0647	14.051
388	13.8552	13.6443	13.4408	14.6788	14.0645	14.0505
390	13.8535	13.6439	13.4395	14.6783	14.0648	14.0494
392	13.8533	13.6443	13.4389	14.6774	14.0656	14.0492
394	13.853	13.6437	13.4404	14.676	14.0654	14.0496
396	13.8524	13.6425	13.4401	14.6757	14.066	14.0497
398	13.8524	13.6433	13.4395	14.674	14.0658	14.0502
400	13.8515	13.6424	13.4382	14.672	14.0653	14.0516
402	13.8508	13.6416	13.4375	14.6696	14.0662	14.0516
404	13.8502	13.641	13.4387	14.6683	14.0663	14.0514
406	13.8503	13.6402	13.4388	14.6674	14.0666	14.0506
408	13.8498	13.64	13.4387	14.6661	14.0658	14.0507
410	13.8492	13.6387	13.4377	14.6651	14.0657	14.051
412	13.8491	13.6382	13.4365	14.6645	14.0662	14.0504
414	13.8483	13.6376	13.4344	14.6623	14.0662	14.0505
416	13.8472	13.6371	13.4334	14.6608	14.0663	14.0502
418	13.847	13.6371	13.4327	14.66	14.0655	14.0497
420	13.8467	13.6365	13.4331	14.6581	14.0644	14.0482
422	13.8464	13.6363	13.433	14.6559	14.0636	14.0483
424	13.8454	13.6354	13.4305	14.6519	14.0631	14.0483
426	13.8208	13.6212	13.3798	14.6064	14.0375	14.0382
428	13.7249	13.5387	13.2623	14.4848	13.9337	13.9603
430	13.5862	13.4017	13.123	14.3314	13.7846	13.8218
432	13.4357	13.2473	12.9808	14.1672	13.6221	13.6648
434	13.289	13.0934	12.8443	14.0045	13.4591	13.5054
436	13.1525	12.9486	12.7166	13.8552	13.3065	13.353
438	13.0277	12.8173	12.6032	13.7197	13.1675	13.213
440	12.9161	12.7002	12.5032	13.5983	13.0429	13.0869
442	12.8302	12.6025	12.4459	13.5217	12.9455	12.9795
444	12.8176	12.5727	12.4694	13.5342	12.9344	12.9383
446	12.8721	12.6191	12.5345	13.6039	12.9931	12.9784
448	12.9547	12.7011	12.614	13.6994	13.0841	13.0588
450	13.0466	12.7962	12.6972	13.8021	13.1845	13.1544
452	13.1382	12.8938	12.7775	13.9023	13.2857	13.2529
454	13.2252	12.9869	12.8534	13.9954	13.382	13.3485
456	13.3048	13.0712	12.9231	14.0793	13.4704	13.4374
458	13.3753	13.1473	12.9859	14.1558	13.55	13.5178
460	13.4371	13.2148	13.0409	14.2243	13.6192	13.5887
462	13.4908	13.2734	13.0899	14.2827	13.6779	13.6511
464	13.5367	13.3227	13.1311	14.332	13.7292	13.7055
466	13.5757	13.3645	13.1668	14.3729	13.7738	13.7521
468	13.6096	13.4006	13.1978	14.4073	13.8118	13.7907
470	13.6385	13.4317	13.2244	14.4353	13.8451	13.8231
472	13.6616	13.4575	13.2485	14.4591	13.8717	13.8501
474	13.6817	13.4791	13.2701	14.4766	13.8945	13.8738
476	13.6987	13.4968	13.2889	14.4901	13.9145	13.8949
478	13.7128	13.5118	13.3035	14.5027	13.9311	13.9119
480	13.7249	13.5246	13.3158	14.5146	13.9442	13.9266
482	13.7346	13.5358	13.3262	14.5256	13.9562	13.9394
484	13.7433	13.5437	13.3359	14.5329	13.9662	13.9504
486	13.7512	13.5519	13.3449	14.5389	13.9755	13.9602
488	13.7581	13.5579	13.3529	14.5437	13.9838	13.968
490	13.7644	13.5623	13.3571	14.5481	13.9909	13.9753
492	13.7693	13.5668	13.3604	14.5511	13.9968	13.9812
494	13.7733	13.5711	13.365	14.5535	14.0011	13.9863
496	13.7773	13.5751	13.3697	14.5563	14.0057	13.9912
498	13.781	13.5784	13.3734	14.5591	14.0107	13.9968
500	13.7849	13.58	13.377	14.5624	14.0157	14.0009
502	13.7871	13.5821	13.3804	14.565	14.0197	14.0043
504	13.7897	13.5844	13.3843	14.5661	14.0221	14.007
506	13.7925	13.5869	13.3884	14.5682	14.025	14.0086
508	13.795	13.5883	13.3912	14.5704	14.0284	14.011
510	13.7973	13.5898	13.3934	14.5707	14.0312	14.015
512	13.7994	13.5912	13.3952	14.5716	14.033	14.0174
514	13.8008	13.5928	13.396	14.5719	14.0337	14.02
516	13.8019	13.5943	13.3979	14.5725	14.0344	14.0222
518	13.8038	13.595	13.4014	14.5736	14.0359	14.0248
520	13.8037	13.5954	13.4034	14.5744	14.0371	14.0264
522	13.8037	13.5963	13.4033	14.5745	14.0384	14.027
524	13.8052	13.5967	13.4051	14.5739	14.0399	14.028
526	13.8062	13.5977	13.4054	14.5741	14.0405	14.03
528	13.807	13.5973	13.4046	14.5747	14.0406	14.0312
530	13.8085	13.5974	13.4054	14.5749	14.0411	14.0311
532	13.8093	13.5982	13.4072	14.5752	14.0421	14.0317
534	13.8093	13.5991	13.4081	14.5752	14.0429	14.033
536	13.8089	13.5991	13.4087	14.5744	14.0431	14.0336
538	13.8095	13.5983	13.4094	14.5735	14.0426	14.0346
540	13.81	13.5972	13.4079	14.5726	14.0425	14.0347
542	13.8107	13.5987	13.4066	14.5722	14.0429	14.035
544	13.8101	13.5986	13.4059	14.5716	14.0445	14.0351
546	13.8091	13.5993	13.4054	14.5717	14.0476	14.0352
548	13.8088	13.5993	13.4059	14.5697	14.0486	14.0348
550	13.8089	13.5978	13.406	14.5683	14.0484	14.0352
552	13.8097	13.598	13.4063	14.5682	14.0487	14.0365
554	13.8097	13.5986	13.4069	14.568	14.0488	14.037
556	13.8094	13.5986	13.4085	14.5676	14.0481	14.0362
558	13.8086	13.5993	13.41	14.5666	14.0476	14.0358
560	13.808	13.5999	13.4095	14.5661	14.0472	14.0362
562	13.8088	13.5988	13.4089	14.5647	14.0472	14.0368
564	13.8084	13.5977	13.407	14.5644	14.0476	14.0371
566	13.8095	13.5967	13.4063	14.5628	14.0466	14.0356
568	13.8099	13.5972	13.4063	14.5626	14.0461	14.0355
570	13.8083	13.5975	13.4058	14.5626	14.0467	14.0366
572	13.8074	13.5966	13.405	14.5617	14.0466	14.0367
574	13.8079	13.5962	13.4052	14.5615	14.0467	14.0365
576	13.8077	13.5953	13.4049	14.5605	14.0471	14.0372
578	13.8069	13.5954	13.4045	14.5601	14.0468	14.036
580	13.8065	13.5958	13.4036	14.559	14.0467	14.0357
582	13.8073	13.5951	13.4033	14.5573	14.0476	14.0356
584	13.8086	13.5943	13.4035	14.5563	14.0466	14.0373
586	13.8084	13.5943	13.4044	14.5553	14.0456	14.0366
588	13.8078	13.5937	13.4041	14.5543	14.0451	14.0372
590	13.8069	13.5928	13.4032	14.553	14.045	14.0377
592	13.8056	13.592	13.4025	14.5513	14.0463	14.0369
594	13.805	13.5923	13.4019	14.5495	14.048	14.0365
596	13.8048	13.5912	13.4022	14.5496	14.0469	14.0369
598	13.8043	13.5909	13.4022	14.5496	14.0465	14.0375
600	13.8043	13.5908	13.4024	14.5488	14.0469	14.0371
602	13.8049	13.5912	13.4032	14.5483	14.0456	14.0366
604	13.8037	13.5913	13.403	14.5481	14.0445	14.0373
606	13.8028	13.5914	13.4032	14.5468	14.045	14.038
608	13.8026	13.5908	13.4039	14.5447	14.0457	14.0364
610	13.803	13.5897	13.4032	14.5429	14.0463	14.0361
612	13.803	13.5894	13.4019	14.5421	14.0454	14.0361
614	13.8028	13.5893	13.4009	14.5414	14.0456	14.0359
616	13.8011	13.5897	13.4006	14.5409	14.0451	14.0355
618	13.8009	13.589	13.4006	14.5403	14.0455	14.0356
620	13.802	13.5879	13.3996	14.5386	14.0454	14.0351
622	13.8015	13.5872	13.3983	14.5381	14.0444	14.0363
624	13.8015	13.5861	13.3977	14.5366	14.0452	14.0368
626	13.8013	13.5861	13.3979	14.5341	14.0471	14.0362
628	13.8006	13.5854	13.3973	14.534	14.0462	14.0356
630	13.7997	13.5846	13.396	14.5331	14.0457	14.0354
632	13.7997	13.5842	13.3954	14.5328	14.0452	14.0356
634	13.7993	13.5831	13.3966	14.5314	14.0439	14.0359
636	13.7986	13.5827	13.3967	14.5319	14.0434	14.0356
638	13.7978	13.5823	13.3964	14.531	14.0437	14.0355
640	13.7977	13.5822	13.3977	14.5298	14.0436	14.0359
642	13.7986	13.5826	13.3979	14.5289	14.0432	14.0364
644	13.7981	13.5825	13.3968	14.5274	14.0426	14.0361
646	13.7967	13.5817	13.3961	14.5259	14.0423	14.0348
648	13.7965	13.581	13.3956	14.5261	14.0431	14.0343
650	13.7955	13.581	13.3954	14.5256	14.0432	14.0344
652	13.7944	13.5792	13.3962	14.5243	14.043	14.0347
654	13.7949	13.5793	13.3956	14.5235	14.0436	14.0353
656	13.7952	13.5794	13.3947	14.5225	14.0426	14.036
658	13.7946	13.5788	13.3949	14.5216	14.0432	14.0359
660	13.7942	13.5785	13.3961	14.5208	14.0439	14.0358
662	13.7947	13.5775	13.396	14.5196	14.0436	14.0363
664	13.7942	13.5762	13.3905	14.5164	14.0426	14.0363
666	13.7744	13.5629	13.3366	14.475	14.0191	14.0249
668	13.6831	13.4837	13.2172	14.3556	13.9167	13.9476
670	13.5455	13.3497	13.0756	14.1985	13.7669	13.8089
672	13.3973	13.1981	12.9329	14.0322	13.6016	13.6529
674	13.2503	13.0455	12.7968	13.8706	13.4388	13.4929
676	13.1117	12.9006	12.6722	13.72	13.2848	13.3391
678	12.9858	12.7678	12.559	13.5821	13.1445	13.1968
680	12.8726	12.6468	12.4578	13.4612	13.0191	13.0703
682	12.7816	12.5474	12.398	13.3786	12.9208	12.9617
684	12.7631	12.5114	12.421	13.3841	12.9029	12.9184
686	12.814	12.5531	12.4879	13.4512	12.958	12.9564
688	12.8956	12.6324	12.5684	13.5473	13.0479	13.0351
690	12.9884	12.7274	12.6528	13.6538	13.1502	13.1318
692	13.081	12.8249	12.7361	13.758	13.2536	13.2315
694	13.1689	12.9183	12.8126	13.8531	13.3514	13.3275
696	13.2499	13.0046	12.8826	13.9401	13.4399	13.4172
698	13.3215	13.0831	12.9449	14.018	13.5202	13.4981
700	13.3839	13.1523	13	14.0866	13.5907	13.5699
702	13.4383	13.2131	13.0485	14.1454	13.6513	13.6332
704	13.4848	13.2642	13.0899	14.1953	13.7043	13.6868
706	13.525	13.3072	13.1259	14.2378	13.75	13.7328
708	13.5595	13.3447	13.1584	14.2732	13.7887	13.7722
710	13.589	13.3754	13.1862	14.3023	13.8212	13.8051
712	13.6134	13.4021	13.2093	14.3265	13.8488	13.8345
714	13.6334	13.4247	13.23	14.3459	13.872	13.8588
716	13.6501	13.4427	13.2476	14.3623	13.8918	13.8788
718	13.6639	13.4575	13.2626	14.3772	13.9089	13.8957
720	13.6758	13.471	13.275	14.3882	13.9231	13.9112
722	13.6866	13.4815	13.2851	14.3975	13.9352	13.9242
724	13.6951	13.4895	13.2929	14.4036	13.9467	13.9354
726	13.7024	13.4974	13.3016	14.4099	13.9555	13.9459
728	13.7095	13.5039	13.3115	14.4174	13.9622	13.9536
730	13.7147	13.5101	13.3201	14.4227	13.9685	13.9603
732	13.7192	13.5155	13.3284	14.4269	13.9752	13.9672
734	13.7238	13.5196	13.3349	14.4308	13.9808	13.9727
736	13.7291	13.5231	13.3399	14.4322	13.9859	13.9772
738	13.7337	13.5268	13.3441	14.434	13.9907	13.9812
740	13.7383	13.5299	13.3481	14.4384	13.9946	13.9848
742	13.7405	13.5318	13.3508	14.442	13.9979	13.9884
744	13.743	13.5337	13.3521	14.4438	13.9995	13.9916
746	13.7454	13.5358	13.3523	14.4456	14.0016	13.9959
748	13.7475	13.5377	13.3535	14.4476	14.0052	13.9987
750	13.7495	13.5401	13.3536	14.4502	14.0081	14.0007
752	13.7511	13.5414	13.3541	14.4512	14.0108	14.0028
754	13.754	13.5423	13.3562	14.4519	14.0123	14.0046
756	13.7551	13.5436	13.3591	14.4526	14.0134	14.0069
758	13.7568	13.5443	13.3625	14.4528	14.014	14.0084
760	13.758	13.546	13.3644	14.4525	14.0155	14.0098
762	13.7601	13.5461	13.3656	14.4535	14.0164	14.0118
764	13.7616	13.5468	13.3664	14.4546	14.0178	14.0122
766	13.762	13.5473	13.3669	14.4542	14.0203	14.0126
768	13.7639	13.548	13.3681	14.4555	14.0215	14.0151
770	13.7648	13.5482	13.3695	14.4544	14.0235	14.0163
772	13.7648	13.5492	13.3712	14.4547	14.0245	14.0174
774	13.7647	13.5499	13.3713	14.456	14.0253	14.0185
776	13.7652	13.5511	13.3708	14.4564	14.0266	14.0186
778	13.7656	13.5519	13.3711	14.4568	14.0282	14.0183
780	13.7659	13.5528	13.3717	14.4569	14.0289	14.0191
782	13.7653	13.552	13.3721	14.4571	14.0291	14.0193
784	13.7653	13.552	13.3725	14.4569	14.0297	14.0204
786	13.7665	13.5525	13.3732	14.4567	14.0296	14.0215
788	13.7667	13.5535	13.374	14.4563	14.0289	14.0216
790	13.7672	13.5531	13.3749	14.4556	14.0289	14.0224
792	13.766	13.5532	13.3746	14.4553	14.0283	14.0222
794	13.7648	13.5537	13.3745	14.4548	14.0284	14.0229
796	13.7656	13.5521	13.375	14.4544	14.0296	14.0231
798	13.7665	13.5523	13.3753	14.4546	14.0306	14.0225
800	13.7675	13.5526	13.3751	14.4546	14.0311	14.0235
802	13.7675	13.5519	13.3746	14.4538	14.0305	14.0236
804	13.7675	13.5514	13.3744	14.4522	14.0302	14.0235
806	13.7673	13.5503	13.375	14.4512	14.0301	14.0225
808	13.7665	13.5503	13.3754	14.451	14.0307	14.0222
810	13.7667	13.5503	13.3748	14.4509	14.0299	14.024
812	13.7666	13.5506	13.3757	14.4498	14.0293	14.025
814	13.7652	13.5505	13.3764	14.4498	14.0306	14.0251
816	13.7656	13.5499	13.3759	14.449	14.0309	14.0252
818	13.7662	13.5505	13.3753	14.4485	14.0316	14.0247
820	13.7659	13.5501	13.3757	14.448	14.0326	14.0237
822	13.7662	13.5491	13.3759	14.4473	14.0325	14.0233
824	13.7666	13.5493	13.3754	14.4461	14.0325	14.0231
826	13.7664	13.5491	13.3752	14.4445	14.0324	14.0239
828	13.7658	13.5487	13.3745	14.4439	14.0317	14.0239
830	13.766	13.5482	13.3736	14.4442	14.0315	14.024
832	13.7646	13.548	13.3731	14.4443	14.0321	14.0236
834	13.7647	13.5469	13.3739	14.443	14.0331	14.0231
836	13.7648	13.5469	13.3743	14.4417	14.0326	14.0243
838	13.7658	13.5472	13.3726	14.4417	14.0318	14.0236
840	13.7661	13.5468	13.3711	14.4406	14.0322	14.0228
842	13.7663	13.5462	13.3707	14.4401	14.0321	14.0227
844	13.7654	13.5449	13.3704	14.4404	14.0315	14.0234
846	13.7651	13.5457	13.3707	14.4397	14.03	14.0236
848	13.7647	13.5459	13.3713	14.4375	14.0295	14.0232
850	13.7646	13.5446	13.3709	14.4367	14.0296	14.0235
852	13.7643	13.5447	13.3723	14.4356	14.0297	14.0233
854	13.7635	13.545	13.372	14.4351	14.0289	14.0221
856	13.7628	13.545	13.3718	14.435	14.029	14.0211
858	13.763	13.5447	13.3712	14.434	14.028	14.0217
860	13.7632	13.5447	13.3703	14.4331	14.0279	14.0221
862	13.7631	13.544	13.3687	14.4324	14.028	14.0227
864	13.7634	13.5429	13.3686	14.4314	14.0285	14.0217
866	13.7632	13.5424	13.3707	14.4315	14.0289	14.0222
868	13.763	13.5426	13.3713	14.43	14.029	14.0224
870	13.7633	13.5421	13.3707	14.4287	14.0295	14.0222
872	13.7624	13.5412	13.3702	14.4286	14.029	14.0213
874	13.7612	13.5414	13.3707	14.4274	14.0281	14.0215
876	13.761	13.5409	13.3702	14.4263	14.0284	14.0223
878	13.7612	13.541	13.3688	14.4257	14.0281	14.0225
880	13.761	13.5407	13.3691	14.4251	14.0273	14.022
882	13.7605	13.5418	13.369	14.4254	14.0281	14.0214
884	13.7606	13.5414	13.3689	14.4251	14.0283	14.0211
886	13.7606	13.5404	13.3693	14.4249	14.0279	14.0213
888	13.7603	13.5396	13.3697	14.4238	14.0284	14.0217
890	13.7602	13.5392	13.3696	14.423	14.0282	14.0217
892	13.76	13.539	13.3704	14.4215	14.0278	14.0229
894	13.7596	13.5386	13.3715	14.4215	14.0283	14.0227
896	13.7585	13.5387	13.3706	14.4215	14.0277	14.0223
898	13.7585	13.5381	13.3696	14.4212	14.0263	14.0219
900	13.7593	13.5386	13.3686	14.4196	14.0253	14.0219
902	13.7586	13.5377	13.3691	14.4181	14.0254	14.0217
904	13.7576	13.5373	13.365	14.4161	14.0254	14.0208
906	13.7391	13.5244	13.3154	14.377	14.0018	14.0111
908	13.6512	13.4481	13.1995	14.2604	13.9008	13.9379
910	13.515	13.3153	13.0604	14.1058	13.753	13.8025
912	13.3657	13.1635	12.9191	13.9398	13.5895	13.6449
914	13.2187	13.0096	12.7815	13.778	13.4262	13.4851
916	13.0813	12.8648	12.655	13.6262	13.2714	13.3315
918	12.9566	12.7309	12.5409	13.4894	13.1324	13.1907
920	12.8455	12.6115	12.4387	13.3688	13.0072	13.0643
922	12.7553	12.5119	12.3759	13.2833	12.9064	12.9542
924	12.7349	12.4746	12.3959	13.2877	12.8847	12.9043
926	12.7848	12.5139	12.461	13.3531	12.9384	12.9384
928	12.8654	12.5923	12.5418	13.4477	13.028	13.0155
930	12.9573	12.6867	12.627	13.5531	13.1297	13.112
932	13.0501	12.7862	12.7096	13.6578	13.2327	13.2118
934	13.1382	12.8806	12.7872	13.7552	13.3308	13.3092
936	13.2188	12.9666	12.8587	13.8435	13.4211	13.4001
938	13.2902	13.0453	12.9213	13.9219	13.5012	13.4809
940	13.3528	13.1148	12.9765	13.9892	13.5732	13.5525
942	13.4078	13.1742	13.0254	14.047	13.6341	13.6152
944	13.455	13.2257	13.0676	14.0982	13.6864	13.67
946	13.4951	13.2694	13.1031	14.1421	13.7329	13.7169
948	13.529	13.3069	13.1342	14.1789	13.7712	13.7574
950	13.557	13.3375	13.161	14.2096	13.8038	13.7914
952	13.5805	13.3637	13.1842	14.2342	13.832	13.8214
954	13.6012	13.3867	13.2046	14.2533	13.8561	13.8456
956	13.6183	13.4058	13.2222	14.2706	13.8763	13.8667
958	13.6327	13.4206	13.2369	14.2855	13.8932	13.8852
960	13.6442	13.4325	13.2499	14.2974	13.9064	13.9004
962	13.6558	13.4436	13.2604	14.3074	13.9192	13.9136
964	13.6652	13.4534	13.2711	14.3161	13.9304	13.9237
966	13.6725	13.4611	13.2792	14.3232	13.9392	13.9334
968	13.6787	13.4684	13.2878	14.3282	13.9469	13.9426
970	13.6854	13.4731	13.2951	14.3326	13.9533	13.9489
972	13.6909	13.4776	13.3015	14.3373	13.9582	13.9556
974	13.695	13.4818	13.3065	14.3412	13.9643	13.9612
976	13.6988	13.4857	13.3104	14.3451	13.9699	13.966
978	13.7017	13.4889	13.3133	14.3479	13.9756	13.9697
980	13.7057	13.4915	13.3172	14.3509	13.98	13.9726
982	13.7083	13.4945	13.3198	14.3531	13.9839	13.9764
984	13.7105	13.4977	13.3218	14.3552	13.9878	13.979
986	13.7145	13.4998	13.3256	14.3581	13.9909	13.9822
988	13.7172	13.5024	13.3299	14.3602	13.9922	13.9852
990	13.7193	13.5046	13.3321	14.362	13.9937	13.9878
992	13.721	13.5056	13.3337	14.3644	13.994	13.9905
994	13.7226	13.5069	13.3361	14.3661	13.9963	13.992
996	13.7241	13.5068	13.338	14.3667	13.999	13.9931
998	13.7255	13.508	13.3388	14.3667	14.0019	13.9951
1000	13.7264	13.5097	13.3408	14.3676	14.0039	13.9974
1002	13.7277	13.5103	13.3436	14.3693	14.0049	13.9998
1004	13.7296	13.5119	13.3457	14.37	14.0056	14.0012
1006	13.7314	13.5123	13.3472	14.3703	14.0072	14.0032
1008	13.7324	13.5132	13.3474	14.371	14.0093	14.0047
1010	13.7334	13.514	13.3476	14.3713	14.0104	14.005
1012	13.7334	13.5147	13.3486	14.3704	14.0122	14.0045
1014	13.7347	13.5146	13.3489	14.3704	14.0123	14.0052
1016	13.7362	13.5148	13.3491	14.3711	14.0123	14.0068
1018	13.7356	13.5158	13.3506	14.371	14.0136	14.008
1020	13.7363	13.516	13.352	14.3713	14.014	14.0088
1022	13.7369	13.5163	13.3536	14.3719	14.0144	14.0087
1024	13.7372	13.5166	13.3541	14.3715	14.0146	14.0096
1026	13.7368	13.5172	13.3543	14.3712	14.0153	14.0109
1028	13.7387	13.5178	13.355	14.3714	14.015	14.012
1030	13.7392	13.5175	13.3546	14.3715	14.0141	14.0128
1032	13.7386	13.5168	13.3541	14.372	14.0133	14.0124
1034	13.7387	13.5168	13.3536	14.3715	14.0143	14.0125
1036	13.7385	13.5176	13.3532	14.3714	14.0152	14.0133
1038	13.7389	13.5176	13.3541	14.3704	14.016	14.014
1040	13.7392	13.5179	13.3554	14.3695	14.0173	14.0137
1042	13.7394	13.5183	13.3561	14.3702	14.0172	14.0136
1044	13.7389	13.5188	13.3563	14.3712	14.0155	14.0135
1046	13.7393	13.5182	13.355	14.3707	14.0153	14.0124
1048	13.7393	13.5179	13.3552	14.3709	14.0169	14.0116
1050	13.739	13.5173	13.3546	14.3709	14.0168	14.012
1052	13.7396	13.5176	13.3545	14.3687	14.0166	14.0125
1054	13.7403	13.518	13.3543	14.3682	14.0161	14.0129
1056	13.7409	13.5173	13.3536	14.3682	14.0164	14.013
1058	13.7394	13.5163	13.3528	14.3677	14.0161	14.0128
1060	13.7394	13.5159	13.3524	14.3675	14.0154	14.0131
1062	13.7398	13.5161	13.3529	14.3666	14.0146	14.0134
1064	13.7397	13.5162	13.3533	14.3667	14.0153	14.0133
1066	13.7387	13.5159	13.355	14.3663	14.0164	14.0134
1068	13.7394	13.5162	13.3559	14.3659	14.0165	14.0116
1070	13.739	13.5163	13.3567	14.3653	14.0161	14.0103
1072	13.7392	13.5163	13.3585	14.3649	14.0148	14.0109
1074	13.7391	13.5159	13.3593	14.3642	14.015	14.0109
1076	13.7387	13.5148	13.3587	14.3639	14.0152	14.0115
1078	13.7384	13.5149	13.3572	14.3634	14.0153	14.0119
1080	13.7387	13.5147	13.3546	14.3629	14.0164	14.0114
1082	13.7383	13.5147	13.3527	14.362	14.0163	14.0113
1084	13.7382	13.515	13.3517	14.3617	14.0165	14.0103
1086	13.7381	13.5152	13.3505	14.3609	14.0182	14.011
1088	13.7382	13.5163	13.3476	14.3604	14.0188	14.0114
1090	13.7385	13.515	13.3468	14.36	14.0185	14.0106
1092	13.7387	13.5143	13.3468	14.36	14.0182	14.0113
1094	13.7379	13.5147	13.3492	14.3593	14.017	14.0126
1096	13.738	13.5138	13.3522	14.3595	14.0168	14.0129
1098	13.7376	13.5137	13.3526	14.3599	14.0162	14.0141
1100	13.7368	13.5133	13.3532	14.359	14.0155	14.0141
1102	13.7358	13.5129	13.3538	14.3576	14.0153	14.0136
1104	13.7363	13.5132	13.3547	14.3574	14.0153	14.0134
1106	13.7377	13.5131	13.3552	14.3572	14.0154	14.0146
1108	13.7374	13.5123	13.3537	14.3564	14.0155	14.014
1110	13.7366	13.5116	13.3525	14.356	14.0141	14.0153
1112	13.7362	13.5113	13.3521	14.3552	14.0134	14.0148
1114	13.7363	13.5121	13.3509	14.3551	14.014	14.0132
1116	13.7362	13.5121	13.3498	14.3546	14.014	14.0128
1118	13.735	13.5116	13.3517	14.3543	14.0138	14.0123
1120	13.7345	13.511	13.3528	14.3532	14.013	14.0118
1122	13.734	13.5118	13.351	14.3529	14.0133	14.0119
1124	13.7346	13.5114	13.349	14.3525	14.0143	14.0123
1126	13.7344	13.5098	13.3489	14.352	14.0149	14.0121
1128	13.7343	13.5094	13.3491	14.3517	14.0141	14.0118
1130	13.7339	13.5101	13.3478	14.3515	14.0143	14.0119
1132	13.7347	13.5107	13.3473	14.351	14.0144	14.0123
1134	13.7349	13.5103	13.3472	14.3504	14.0143	14.0122
1136	13.7343	13.5098	13.3476	14.35	14.0146	14.0133
1138	13.7347	13.5098	13.3482	14.3486	14.0154	14.0138
1140	13.7343	13.51	13.3486	14.3475	14.0157	14.0146
1142	13.7339	13.5106	13.3498	14.347	14.0149	14.0137
1144	13.7328	13.5097	13.348	14.3455	14.0139	14.0137
1146	13.716	13.4989	13.3058	14.3081	13.9943	14.0052
1148	13.6295	13.4242	13.1931	14.1943	13.8964	13.9329
1150	13.4954	13.2923	13.056	14.0409	13.7466	13.7979
1152	13.3492	13.1419	12.9145	13.8766	13.5826	13.6418
1154	13.2032	12.988	12.778	13.7148	13.42	13.4832
1156	13.0645	12.843	12.6508	13.5631	13.2657	13.3325
1158	12.9393	12.7087	12.5349	13.4263	13.1258	13.1919
1160	12.827	12.5895	12.4317	13.3053	13.0012	13.0627
1162	12.7349	12.489	12.3669	13.2173	12.8998	12.9511
1164	12.7112	12.449	12.3823	13.2149	12.8765	12.8957
1166	12.7592	12.4863	12.4433	13.2782	12.929	12.9257
1168	12.839	12.5644	12.5229	13.3719	13.0174	13.0007
1170	12.9307	12.6584	12.6074	13.4785	13.1197	13.0948
1172	13.0234	12.7572	12.6909	13.5843	13.2237	13.1939
1174	13.1111	12.8526	12.7695	13.6822	13.3219	13.291
1176	13.1921	12.9397	12.8406	13.7704	13.4117	13.3818
1178	13.2647	13.0182	12.9032	13.8507	13.4922	13.4649
1180	13.3285	13.0883	12.9584	13.9214	13.5625	13.5383
1182	13.3838	13.1489	13.0078	13.9804	13.6232	13.6023
1184	13.4305	13.2004	13.0511	14.0312	13.6755	13.6579
1186	13.4712	13.2444	13.088	14.0737	13.721	13.705
1188	13.5057	13.2812	13.1205	14.1092	13.7594	13.7453
1190	13.5349	13.3117	13.1482	14.1387	13.7913	13.78
1192	13.5581	13.3384	13.1707	14.1638	13.8196	13.8111
1194	13.579	13.3595	13.19	14.185	13.8425	13.8356
1196	13.5967	13.3786	13.2072	14.2041	13.863	13.8573
1198	13.6113	13.3947	13.2225	14.2189	13.8806	13.8756
1200	13.6233	13.4064	13.2358	14.2306	13.8952	13.8901
1202	13.6335	13.417	13.2469	14.2404	13.908	13.9027
1204	13.6423	13.4266	13.257	14.2494	13.9184	13.9144
1206	13.6497	13.4343	13.2662	14.2559	13.928	13.9234
1208	13.6565	13.4414	13.2745	14.2616	13.9357	13.9304
1210	13.6624	13.4457	13.2814	14.2674	13.9424	13.9382
1212	13.6665	13.4497	13.2876	14.2714	13.9484	13.9453
1214	13.6723	13.4538	13.2932	14.2748	13.9539	13.9521
1216	13.6775	13.4587	13.2985	14.2788	13.9592	13.9564
1218	13.6807	13.4625	13.3035	14.2832	13.9644	13.9613
1220	13.6833	13.4654	13.3062	14.2857	13.9692	13.9655
1222	13.686	13.4683	13.3083	14.2886	13.9721	13.9689
1224	13.6921	13.47	13.3116	14.2908	13.9753	13.9713
1226	13.6938	13.4721	13.314	14.2927	13.9782	13.9753
1228	13.6958	13.4735	13.3155	14.2944	13.9807	13.979
1230	13.6984	13.4759	13.317	14.2953	13.9826	13.9804
1232	13.7009	13.4777	13.3201	14.2954	13.9839	13.9821
1234	13.7041	13.4792	13.3226	14.2968	13.9865	13.9852
1236	13.7045	13.4813	13.324	14.3002	13.9885	13.9882
1238	13.7058	13.4834	13.3253	14.3029	13.9892	13.9904
1240	13.7066	13.4843	13.3252	14.305	13.9895	13.9918
1242	13.7075	13.4855	13.3254	14.3063	13.9917	13.9923
1244	13.709	13.4862	13.3271	14.3073	13.9936	13.9933
1246	13.7094	13.4858	13.3306	14.3079	13.9948	13.9935
1248	13.7108	13.4873	13.3338	14.3084	13.9961	13.9953
1250	13.7122	13.4885	13.3387	14.3089	13.9971	13.9949
1252	13.714	13.4879	13.3426	14.31	13.9985	13.9949
1254	13.7151	13.4889	13.3446	14.3099	14	13.9958
1256	13.7161	13.4905	13.3454	14.3104	14.0003	13.9963
1258	13.7169	13.4911	13.3437	14.3114	14.0009	13.9973
1260	13.7168	13.4909	13.3416	14.3117	14.0009	13.999
1262	13.7164	13.4905	13.3392	14.3126	14.0024	13.9988
1264	13.7173	13.4911	13.3376	14.3128	14.0036	13.9992
1266	13.7186	13.491	13.3382	14.3131	14.0034	14
1268	13.7193	13.4912	13.3398	14.3131	14.0041	14.0007
1270	13.7204	13.4915	13.3404	14.312	14.0043	14.0016
1272	13.7198	13.4915	13.3412	14.3117	14.0035	14.0035
1274	13.7203	13.4922	13.3413	14.313	14.0041	14.0041
1276	13.7204	13.4927	13.3405	14.3128	14.003	14.0039
1278	13.72	13.4915	13.3401	14.312	14.0021	14.0048
1280	13.7192	13.4924	13.3405	14.3117	14.0031	14.0059
1282	13.7188	13.4916	13.3411	14.3112	14.0042	14.0054
1284	13.7187	13.4913	13.3418	14.3109	14.0052	14.0055
1286	13.7193	13.4913	13.3422	14.311	14.0074	14.0061
1288	13.7186	13.4914	13.3422	14.3112	14.0089	14.0062
1290	13.7189	13.4923	13.3419	14.3119	14.0093	14.0061
1292	13.7182	13.4921	13.3421	14.3121	14.0093	14.0068
1294	13.7187	13.4923	13.3419	14.3104	14.0092	14.0058
1296	13.7182	13.4934	13.341	14.3094	14.0093	14.0061
1298	13.7197	13.4931	13.3399	14.3093	14.0093	14.0074
1300	13.7201	13.4929	13.341	14.3098	14.0091	14.0072
1302	13.7202	13.493	13.3418	14.3098	14.0079	14.0066
1304	13.7195	13.4928	13.3426	14.3084	14.0071	14.0065
1306	13.7205	13.4921	13.3433	14.3086	14.0066	14.0061
1308	13.7207	13.4924	13.3419	14.3084	14.0058	14.0061
1310	13.7204	13.4918	13.3419	14.3086	14.0069	14.0075
1312	13.721	13.4927	13.3404	14.3097	14.0079	14.0073
1314	13.7205	13.4921	13.3405	14.3096	14.0078	14.0069
1316	13.7208	13.4917	13.3419	14.3097	14.0064	14.0068
1318	13.7206	13.4925	13.3421	14.3083	14.0067	14.0063
1320	13.7193	13.4928	13.3427	14.3075	14.0061	14.0062
1322	13.7196	13.4927	13.3414	14.3065	14.0064	14.0061
1324	13.7208	13.4931	13.339	14.305	14.0064	14.0065
1326	13.7199	13.493	13.3388	14.3042	14.006	14.0079
1328	13.7195	13.4926	13.3393	14.3035	14.0061	14.0078
1330	13.7197	13.492	13.3401	14.3008	14.0066	14.0077
1332	13.7201	13.4909	13.3402	14.2991	14.0071	14.0069
1334	13.7189	13.4915	13.3409	14.3	14.0073	14.0056
1336	13.7182	13.4921	13.3416	14.3019	14.0073	14.0065
1338	13.7181	13.4913	13.3415	14.3033	14.0067	14.0067
1340	13.7182	13.4917	13.3419	14.3037	14.0064	14.0075
1342	13.7174	13.4915	13.343	14.305	14.0076	14.0078
1344	13.717	13.491	13.3429	14.3045	14.0073	14.0089
1346	13.7179	13.4908	13.3431	14.3027	14.0063	14.0083
1348	13.7188	13.4903	13.3428	14.3016	14.0066	14.0082
1350	13.7191	13.4904	13.3426	14.3013	14.0082	14.0076
1352	13.7195	13.4896	13.3431	14.3021	14.0083	14.0071
1354	13.719	13.4889	13.3433	14.3015	14.0087	14.0071
1356	13.7189	13.4894	13.343	14.2999	14.0081	14.0073
1358	13.7183	13.489	13.3431	14.3001	14.0072	14.0071
1360	13.7184	13.4886	13.3438	14.3008	14.0064	14.006
1362	13.7177	13.4893	13.3434	14.299	14.0053	14.0055
1364	13.7171	13.4892	13.3437	14.2986	14.0053	14.0059
1366	13.7173	13.4888	13.3432	14.2993	14.0053	14.0064
1368	13.7167	13.4887	13.3413	14.2989	14.0056	14.0066
1370	13.7175	13.4887	13.3403	14.2973	14.007	14.0064
1372	13.7174	13.4884	13.34	14.2957	14.0069	14.0068
1374	13.7169	13.4885	13.3385	14.2955	14.0071	14.0065
1376	13.7164	13.4882	13.3386	14.2953	14.0073	14.006
1378	13.7176	13.4873	13.3396	14.2964	14.0068	14.0054
1380	13.7175	13.4874	13.3403	14.2957	14.0065	14.0046
1382	13.7167	13.4878	13.34	14.2946	14.0067	14.0039
1384	13.7165	13.4882	13.3388	14.2934	14.0061	14.0046
1386	13.7026	13.4794	13.2993	14.2603	13.9886	13.9985
1388	13.624	13.4094	13.1873	14.1505	13.8957	13.9301
1390	13.4934	13.2808	13.0498	14.0008	13.7496	13.7974
1392	13.3482	13.1308	12.9087	13.8372	13.5881	13.643
1394	13.2032	12.979	12.7736	13.6756	13.4251	13.4835
1396	13.0654	12.8334	12.6468	13.5251	13.2721	13.3315
1398	12.939	12.7005	12.5314	13.3881	13.1315	13.1916
1400	12.8264	12.5816	12.4288	13.2668	13.0057	13.0647
1402	12.7327	12.4798	12.3597	13.1774	12.9027	12.9534
1404	12.6994	12.4323	12.3707	13.1686	12.8709	12.8971
1406	12.7406	12.4632	12.4305	13.2263	12.917	12.9251
1408	12.8176	12.5377	12.5105	13.3175	13.0018	12.9991
1410	12.908	12.6317	12.5955	13.4218	13.102	13.0933
1412	13.0009	12.7294	12.6789	13.526	13.2044	13.1914
1414	13.0899	12.8243	12.7574	13.6248	13.3038	13.2881
1416	13.1709	12.9122	12.8286	13.716	13.3944	13.3783
1418	13.2444	12.9917	12.8932	13.7964	13.4736	13.4599
1420	13.3101	13.0615	12.9497	13.8668	13.5438	13.5322
1422	13.3657	13.1221	12.9978	13.9274	13.6057	13.5957
1424	13.4137	13.1745	13.0405	13.9779	13.66	13.6509
1426	13.4544	13.2198	13.0766	14.0216	13.7064	13.6976
1428	13.4887	13.2578	13.1075	14.0595	13.7464	13.7374
1430	13.5177	13.2895	13.1345	14.0896	13.7794	13.7733
1432	13.5411	13.315	13.159	14.1156	13.8071	13.8036
1434	13.5614	13.337	13.1797	14.1375	13.8308	13.8297
1436	13.5786	13.3559	13.1977	14.1542	13.8511	13.8509
1438	13.5928	13.3713	13.2125	14.1688	13.8683	13.8679
1440	13.6058	13.3838	13.2253	14.1817	13.8832	13.8824
1442	13.6167	13.3939	13.2368	14.1921	13.8964	13.8949
1444	13.6247	13.4035	13.246	14.2006	13.9069	13.9069
1446	13.6329	13.4132	13.255	14.2079	13.9169	13.9174
1448	13.6396	13.4204	13.263	14.2138	13.9248	13.9264
1450	13.6453	13.4257	13.2688	14.2182	13.9318	13.9328
1452	13.6509	13.4302	13.2739	14.2241	13.9384	13.9394
1454	13.6567	13.4339	13.2789	14.2289	13.944	13.9457
1456	13.6609	13.4379	13.2845	14.2343	13.9485	13.9509
1458	13.6652	13.4416	13.2896	14.2378	13.9531	13.955
1460	13.6677	13.4443	13.2949	14.2406	13.9578	13.9588
1462	13.6709	13.4484	13.2994	14.2431	13.9607	13.9624
1464	13.6739	13.451	13.3033	14.2455	13.9624	13.9654
1466	13.6762	13.4537	13.3056	14.2484	13.965	13.9678
1468	13.6798	13.4551	13.3087	14.2505	13.9686	13.9704
1470	13.683	13.4568	13.3116	14.2526	13.972	13.9736
1472	13.6853	13.4587	13.3134	14.2535	13.9745	13.9764
1474	13.6875	13.4603	13.3155	14.2542	13.9767	13.9787
1476	13.689	13.462	13.3161	14.2552	13.9782	13.9803
1478	13.6903	13.4647	13.3175	14.2563	13.9801	13.9821
1480	13.6917	13.4657	13.3188	14.2582	13.9819	13.9845
1482	13.6933	13.4674	13.3196	14.2603	13.9833	13.9862
1484	13.6945	13.4674	13.3204	14.2611	13.9852	13.987
1486	13.696	13.4666	13.3209	14.262	13.9862	13.9896
1488	13.6976	13.468	13.3226	14.2628	13.9871	13.9911
1490	13.6985	13.4691	13.3242	14.2635	13.9881	13.9923
1492	13.6991	13.4688	13.3249	14.2643	13.9882	13.9929
1494	13.7007	13.4707	13.3263	14.2646	13.9902	13.9942
1496	13.7015	13.4719	13.3279	14.2654	13.9915	13.9954
1498	13.7019	13.4715	13.3291	14.266	13.9911	13.9948
1500	13.7022	13.4717	13.3299	14.2675	13.9918	13.9956
1502	13.7023	13.4735	13.3307	14.2682	13.993	13.9961
1504	13.7027	13.4739	13.3325	14.269	13.9939	13.9969
1506	13.7026	13.4737	13.3331	14.2692	13.9951	13.9981
1508	13.7039	13.4742	13.3338	14.268	13.9947	13.9979
1510	13.7037	13.4737	13.3341	14.2673	13.9937	13.9995
1512	13.7038	13.4726	13.3339	14.2662	13.9944	13.9999
1514	13.704	13.4723	13.3339	14.2661	13.995	14.0001
1516	13.7042	13.4727	13.3328	14.2669	13.9938	14.0006
1518	13.7046	13.4733	13.332	14.2682	13.993	14.0004
1520	13.7053	13.4738	13.332	14.2677	13.9931	14
1522	13.7049	13.4747	13.3315	14.268	13.9937	13.9995
1524	13.7051	13.4747	13.3312	14.2674	13.9945	13.9992
1526	13.7065	13.4751	13.3323	14.2683	13.9955	13.9995
1528	13.707	13.475	13.333	14.2689	13.9954	14.0004
1530	13.7068	13.4751	13.3337	14.2681	13.9951	14.0001
1532	13.7066	13.4755	13.3344	14.268	13.9949	13.9996
1534	13.706	13.4753	13.3348	14.2685	13.9956	13.9999
1536	13.7064	13.4759	13.3338	14.2682	13.9958	14.0003
1538	13.7068	13.4755	13.3342	14.2675	13.997	14.0009
1540	13.7058	13.4745	13.3343	14.2675	13.9967	14.0011
1542	13.7056	13.4756	13.3332	14.2668	13.9961	14.0002
1544	13.7064	13.4762	13.333	14.2657	13.9956	14.0005
1546	13.707	13.476	13.3324	14.2651	13.9961	14.0007
1548	13.707	13.4751	13.3311	14.2653	13.9972	13.9998
1550	13.7068	13.4744	13.3302	14.265	13.9971	13.9993
1552	13.7059	13.4745	13.3308	14.2649	13.9974	13.9994
1554	13.7063	13.4751	13.332	14.2662	13.9964	14.0005
1556	13.7068	13.4748	13.3328	14.2665	13.9958	14.0004
1558	13.7069	13.4748	13.3339	14.2663	13.996	14.002
1560	13.7057	13.4748	13.3345	14.2651	13.9975	14.0027
1562	13.7043	13.4753	13.3354	14.265	13.9975	14.0026
1564	13.7056	13.475	13.3354	14.2646	13.997	14.0016
1566	13.7069	13.4744	13.3353	14.2641	13.9972	14.0013
1568	13.7065	13.4747	13.3349	14.2641	13.997	14.0006
1570	13.7062	13.4755	13.3345	14.2631	13.9962	14.0015
1572	13.7061	13.4748	13.3334	14.2625	13.9956	14.0022
1574	13.7058	13.4746	13.3333	14.2629	13.9958	14.0016
1576	13.706	13.4741	13.3338	14.2639	13.9959	14.0015
1578	13.7068	13.4736	13.3337	14.2629	13.9956	14.0013
1580	13.7076	13.474	13.3339	14.2632	13.9953	14.0013
1582	13.7071	13.4736	13.3335	14.2627	13.9952	14.0015
1584	13.7065	13.4739	13.3334	14.2621	13.995	14.0015
1586	13.7069	13.4717	13.3331	14.2619	13.9951	14.0001
1588	13.7064	13.4705	13.3334	14.2616	13.995	13.9987
1590	13.7058	13.4708	13.3337	14.262	13.9951	13.9976
1592	13.7058	13.4711	13.3335	14.2622	13.9958	13.9981
1594	13.7059	13.4716	13.3335	14.2603	13.9956	13.9992
1596	13.7054	13.4723	13.3344	14.2591	13.9962	13.9989
1598	13.7056	13.4725	13.3351	14.2597	13.9969	13.9986
1600	13.7054	13.4728	13.3355	14.2604	13.9966	13.9995
1602	13.7055	13.4718	13.3346	14.2608	13.9957	13.9998
1604	13.7061	13.4729	13.3336	14.2604	13.9961	14.0004
1606	13.706	13.473	13.3339	14.26	13.9975	13.9998
1608	13.7048	13.4726	13.334	14.2595	13.9978	13.9997
1610	13.7054	13.4727	13.3346	14.2597	13.9977	14.0004
1612	13.7058	13.4721	13.3342	14.2603	13.9968	14.0014
1614	13.7051	13.4714	13.3334	14.259	13.9967	14.0014
1616	13.7038	13.4721	13.334	14.2581	13.9978	14.0012
1618	13.7039	13.4716	13.3346	14.2573	13.9963	14.0016
1620	13.7039	13.4706	13.3347	14.2581	13.9956	14.0019
1622	13.7037	13.4699	13.3358	14.2584	13.9951	14.002
1624	13.7037	13.4689	13.3349	14.257	13.994	14.002
1626	13.6916	13.4635	13.3004	14.2265	13.9792	13.9961
1628	13.6184	13.4033	13.1959	14.1209	13.893	13.9311
1630	13.4917	13.2799	13.0598	13.9722	13.752	13.8001
1632	13.3474	13.1334	12.9183	13.8102	13.5904	13.6469
1634	13.2015	12.9809	12.7805	13.6506	13.4282	13.489
1636	13.0644	12.8362	12.6529	13.4992	13.2752	13.3384
1638	12.9393	12.702	12.5374	13.3611	13.1358	13.1993
1640	12.8272	12.5816	12.4345	13.24	13.0121	13.0734
1642	12.7323	12.4792	12.361	13.1483	12.9083	12.9637
1644	12.6971	12.4244	12.3651	13.1367	12.8724	12.9053
1646	12.7347	12.449	12.42	13.1921	12.9132	12.9277
1648	12.8089	12.5202	12.4974	13.2818	12.9952	12.9973
1650	12.8989	12.6114	12.5828	13.3857	13.0941	13.0894
1652	12.9912	12.709	12.6668	13.4908	13.1953	13.1873
1654	13.0802	12.8041	12.7462	13.5898	13.292	13.2821
1656	13.1614	12.8927	12.8197	13.6795	13.3815	13.371
1658	13.2344	12.9725	12.8847	13.7601	13.4611	13.4523
1660	13.2993	13.0429	12.9413	13.8299	13.5323	13.5253
1662	13.3539	13.1036	12.9898	13.8901	13.5951	13.5894
1664	13.4005	13.1559	13.0339	13.9411	13.65	13.6449
1666	13.4421	13.2005	13.0727	13.9856	13.6974	13.6927
1668	13.4782	13.2389	13.1057	14.0233	13.7369	13.7336
1670	13.5072	13.2714	13.1341	14.0533	13.7706	13.7691
1672	13.5318	13.2977	13.1563	14.0794	13.7979	13.798
1674	13.5527	13.32	13.1749	14.1013	13.8211	13.8227
1676	13.571	13.3385	13.191	14.1183	13.8416	13.8451
1678	13.585	13.3551	13.2058	14.1336	13.8589	13.863
1680	13.5961	13.3679	13.2191	14.1462	13.8748	13.8788
1682	13.6071	13.3793	13.2316	14.1573	13.8889	13.8928
1684	13.6157	13.3881	13.2417	14.1664	13.8997	13.9038
1686	13.6238	13.3961	13.2497	14.1733	13.9099	13.9125
1688	13.6299	13.4032	13.2567	14.1788	13.9172	13.9201
1690	13.636	13.409	13.2627	14.1845	13.9233	13.9273
1692	13.642	13.4134	13.2681	14.1897	13.9295	13.9337
1694	13.6466	13.4175	13.2725	14.1941	13.9349	13.9392
1696	13.6501	13.4217	13.2768	14.1976	13.9393	13.9445
1698	13.6541	13.4251	13.2803	14.2004	13.9434	13.9492
1700	13.6577	13.4286	13.2836	14.2049	13.9483	13.9536
1702	13.6603	13.4312	13.2874	14.2087	13.9522	13.9573
1704	13.6646	13.4349	13.2905	14.2108	13.9557	13.9605
1706	13.6673	13.4363	13.2941	14.2123	13.9582	13.9641
1708	13.6693	13.4383	13.2979	14.2146	13.9605	13.9664
1710	13.6723	13.4408	13.3014	14.2162	13.9638	13.9682
1712	13.6749	13.4429	13.3042	14.219	13.9667	13.9702
1714	13.6762	13.4446	13.3069	14.2212	13.9691	13.9726
1716	13.6783	13.4462	13.3086	14.2221	13.9713	13.9753
1718	13.6804	13.4481	13.3111	14.224	13.9721	13.978
1720	13.6822	13.4499	13.3123	14.2254	13.9735	13.9798
1722	13.6827	13.4506	13.3144	14.2257	13.9752	13.9813
1724	13.6838	13.4509	13.3159	14.2271	13.9761	13.9824
1726	13.6849	13.4523	13.3171	14.2284	13.9778	13.985
1728	13.6863	13.4531	13.3188	14.2291	13.9792	13.9856
1730	13.6871	13.4532	13.3203	14.2304	13.9792	13.9861
1732	13.6881	13.4541	13.3219	14.2314	13.9796	13.9873
1734	13.6887	13.4562	13.3233	14.2311	13.9803	13.988
1736	13.6886	13.4563	13.3245	14.2316	13.9817	13.9881
1738	13.6894	13.4561	13.3246	14.2332	13.9838	13.9893
1740	13.6905	13.4573	13.3246	14.2334	13.9835	13.9902
1742	13.6912	13.458	13.3248	14.2343	13.9839	13.9916
1744	13.6921	13.458	13.3257	14.2347	13.9849	13.9925
1746	13.6928	13.4581	13.3267	14.2354	13.9856	13.9926
1748	13.6929	13.4582	13.3264	14.2354	13.9858	13.992
1750	13.694	13.4587	13.3269	14.2355	13.9868	13.9923
1752	13.6948	13.459	13.3269	14.2356	13.986	13.9925
1754	13.695	13.4594	13.3266	14.2348	13.9873	13.9927
1756	13.6952	13.4601	13.3267	14.2356	13.9886	13.9934
1758	13.695	13.4593	13.3274	14.2358	13.988	13.9938
1760	13.6951	13.459	13.3276	14.2357	13.988	13.9951
1762	13.6957	13.4589	13.3282	14.2363	13.988	13.9943
1764	13.6969	13.4594	13.3287	14.2365	13.9887	13.993
1766	13.6964	13.4605	13.3279	14.2355	13.9886	13.993
1768	13.6965	13.461	13.3274	14.2358	13.9885	13.9934
1770	13.6962	13.4617	13.3272	14.2364	13.9879	13.9931
1772	13.6966	13.4617	13.3281	14.237	13.9875	13.9928
1774	13.6962	13.4621	13.3283	14.2365	13.9888	13.994
1776	13.697	13.4619	13.3283	14.2365	13.9887	13.9948
1778	13.6978	13.4614	13.3286	14.2363	13.9883	13.9953
1780	13.6977	13.4613	13.3285	14.2357	13.9892	13.9955
1782	13.6971	13.4616	13.329	14.2349	13.9902	13.9963
1784	13.6966	13.4617	13.3301	14.2361	13.9903	13.9961
1786	13.698	13.4609	13.3304	14.2365	13.9897	13.9959
1788	13.6977	13.4606	13.3308	14.2361	13.9886	13.9961
1790	13.6962	13.4608	13.3306	14.2351	13.9885	13.9963
1792	13.6955	13.461	13.3301	14.2357	13.9893	13.9965
1794	13.6957	13.4602	13.3291	14.2364	13.9897	13.9965
1796	13.6951	13.4593	13.3287	14.2364	13.9898	13.9969
1798	13.6945	13.4584	13.3279	14.2363	13.989	13.9969
1800	13.695	13.4583	13.3278	14.2367	13.9893	13.9963
1802	13.6951	13.4589	13.3285	14.2356	13.989	13.9976
1804	13.6951	13.4599	13.3294	14.2342	13.9886	13.998
1806	13.6948	13.4611	13.33	14.2343	13.9884	13.9979
1808	13.6954	13.4604	13.3309	14.2348	13.9883	13.9979
1810	13.6952	13.4601	13.3312	14.2355	13.9884	13.9974
1812	13.6956	13.46	13.3313	14.2357	13.989	13.9975
1814	13.6958	13.4596	13.3312	14.2358	13.989	13.9978
1816	13.6962	13.4595	13.3307	14.2348	13.9889	13.9988
1818	13.6968	13.4593	13.3305	14.2349	13.9893	13.9982
1820	13.697	13.4591	13.3305	14.2354	13.9896	13.9961
1822	13.698	13.4596	13.3313	14.2348	13.9891	13.9959
1824	13.6982	13.4596	13.3308	14.2346	13.989	13.9955
1826	13.6974	13.4589	13.3311	14.2337	13.9894	13.9956
1828	13.697	13.4594	13.3316	14.2327	13.9893	13.9964
1830	13.6969	13.4593	13.3312	14.2321	13.9897	13.9961
1832	13.6969	13.4584	13.3312	14.2316	13.9906	13.9971
1834	13.6966	13.4577	13.3312	14.2315	13.9907	13.9964
1836	13.697	13.4575	13.3298	14.231	13.9894	13.9967
1838	13.697	13.4583	13.3303	14.2315	13.9894	13.9971
1840	13.6966	13.4585	13.3299	14.2323	13.9887	13.9975
1842	13.6974	13.4586	13.3289	14.2315	13.9899	13.9977
1844	13.6969	13.4586	13.3289	14.2299	13.9907	13.9978
1846	13.6969	13.4574	13.3279	14.2307	13.9897	13.998
1848	13.697	13.4575	13.3271	14.2316	13.9893	13.9988
1850	13.6967	13.4581	13.3261	14.2316	13.9894	13.999
1852	13.6965	13.457	13.3273	14.2325	13.9897	13.9992
1854	13.6966	13.4575	13.3282	14.2334	13.9891	13.9993
1856	13.6965	13.4572	13.3272	14.2326	13.9887	13.9984
1858	13.6963	13.4566	13.3263	14.2331	13.9894	13.9978
1860	13.6959	13.4556	13.3266	14.2321	13.989	13.9975
1862	13.6958	13.456	13.3278	14.2315	13.989	13.9976
1864	13.6962	13.4568	13.327	14.2316	13.9886	13.9972
1866	13.6842	13.453	13.2944	14.2041	13.9769	13.9918
1868	13.6101	13.3947	13.1924	14.1028	13.8972	13.936
1870	13.4843	13.2721	13.0611	13.9578	13.76	13.8145
1872	13.3412	13.1265	12.9241	13.7975	13.6035	13.6651
1874	13.198	12.9762	12.7905	13.6369	13.4454	13.5096
1876	13.0614	12.8331	12.6648	13.4845	13.2949	13.36
1878	12.9365	12.7005	12.5504	13.3471	13.1554	13.221
1880	12.8244	12.5821	12.4476	13.226	13.0303	13.0947
1882	12.7312	12.4792	12.3737	13.133	12.9244	12.9816
1884	12.6939	12.423	12.3739	13.1141	12.8799	12.9141
1886	12.7289	12.445	12.4274	13.1634	12.9106	12.9281
1888	12.8016	12.5123	12.5019	13.2499	12.9858	12.9898
1890	12.8898	12.6014	12.583	13.3524	13.0805	13.0764
1892	12.9809	12.6964	12.6653	13.4566	13.1785	13.171
1894	13.0689	12.7903	12.7423	13.5567	13.274	13.2652
1896	13.1496	12.8786	12.8128	13.6473	13.3625	13.3546
1898	13.2231	12.9581	12.8772	13.7274	13.4425	13.4361
1900	13.2889	13.0283	12.9343	13.7975	13.5153	13.5095
1902	13.3444	13.0888	12.9838	13.8583	13.5798	13.5742
1904	13.3916	13.1413	13.0259	13.9111	13.6344	13.6297
1906	13.4316	13.1866	13.0638	13.9559	13.6811	13.6786
1908	13.4666	13.2256	13.096	13.9932	13.722	13.7204
1910	13.4965	13.2586	13.1234	14.025	13.7563	13.7564
1912	13.5217	13.285	13.1477	14.0513	13.7847	13.7866
1914	13.5431	13.3081	13.1685	14.0737	13.8101	13.8131
1916	13.5607	13.3274	13.1868	14.0917	13.8308	13.8332
1918	13.5751	13.3431	13.2017	14.1066	13.8481	13.8517
1920	13.5868	13.356	13.2155	14.1192	13.8637	13.8664
1922	13.5969	13.3674	13.2281	14.1295	13.8773	13.8812
1924	13.6051	13.3769	13.2392	14.139	13.8879	13.8945
1926	13.6139	13.3848	13.2477	14.147	13.8973	13.9049
1928	13.6203	13.3916	13.2553	14.1533	13.9057	13.9138
1930	13.6268	13.3976	13.2619	14.1584	13.9127	13.9218
1932	13.6335	13.4026	13.2677	14.1634	13.92	13.9288
1934	13.6379	13.4068	13.2719	14.1676	13.9254	13.9346
1936	13.642	13.4107	13.276	14.1715	13.9301	13.9392
1938	13.6456	13.4144	13.2792	14.1748	13.9351	13.9442
1940	13.6487	13.4168	13.2823	14.1782	13.94	13.9492
1942	13.6522	13.4196	13.286	14.1806	13.944	13.9526
1944	13.6555	13.4224	13.2896	14.1831	13.9474	13.9554
1946	13.6587	13.4253	13.292	14.187	13.95	13.9576
1948	13.6622	13.4272	13.2953	14.1889	13.9524	13.9612
1950	13.6639	13.4289	13.2982	14.1902	13.9552	13.9643
1952	13.6652	13.4302	13.3015	14.1932	13.9573	13.9675
1954	13.6667	13.4319	13.3039	14.1942	13.9593	13.9704
1956	13.6683	13.434	13.3064	14.1964	13.9614	13.9715
1958	13.671	13.4353	13.3079	14.1993	13.9634	13.9721
1960	13.6723	13.4371	13.3089	14.201	13.9647	13.9745
1962	13.6739	13.4389	13.3099	14.2019	13.9662	13.9767
1964	13.675	13.44	13.3108	14.2028	13.9678	13.9781
1966	13.6761	13.4405	13.3128	14.2034	13.9694	13.979
1968	13.6784	13.4399	13.3148	14.2052	13.9706	13.9799
1970	13.6795	13.441	13.3164	14.207	13.9721	13.9805
1972	13.6802	13.4418	13.3173	14.2078	13.9724	13.9817
1974	13.6816	13.4424	13.3185	14.2084	13.9723	13.9829
1976	13.6825	13.4433	13.3204	14.2081	13.9743	13.9843
1978	13.6833	13.4439	13.3219	14.2086	13.9758	13.9845
1980	13.6836	13.4443	13.3234	14.2094	13.9778	13.985
1982	13.6847	13.445	13.3242	14.2105	13.9786	13.9861
1984	13.6849	13.4449	13.3245	14.2116	13.979	13.9873
1986	13.6854	13.4453	13.3249	14.2116	13.9794	13.9877
1988	13.6853	13.4457	13.3247	14.2109	13.9797	13.9867
1990	13.6857	13.4454	13.3245	14.2114	13.9801	13.9875
1992	13.686	13.4461	13.3239	14.2126	13.9802	13.99
1994	13.6861	13.4477	13.3241	14.2133	13.9814	13.9912
1996	13.6872	13.4478	13.3244	14.213	13.9821	13.9914
1998	13.6877	13.4486	13.3249	14.2119	13.9814	13.9914
2000	13.6879	13.4498	13.3241	14.2114	13.9809	13.9917
2002	13.6879	13.4491	13.3239	14.212	13.9805	13.9901
2004	13.6878	13.4493	13.3234	14.2119	13.98	13.9896
2006	13.6875	13.4491	13.3241	14.2123	13.9803	13.9907
2008	13.6891	13.4488	13.3245	14.213	13.9809	13.991
2010	13.6896	13.4488	13.3256	14.2139	13.9809	13.9902
2012	13.6891	13.4492	13.3263	14.214	13.9818	13.9906
2014	13.6898	13.4489	13.3267	14.2145	13.9828	13.9915
2016	13.69	13.4489	13.3272	14.2143	13.9833	13.9911
2018	13.6898	13.4497	13.3282	14.2139	13.9836	13.9904
2020	13.6902	13.4494	13.3279	14.2131	13.984	13.9912
2022	13.6904	13.4488	13.3268	14.2126	13.984	13.9914
2024	13.6911	13.4489	13.3264	14.2124	13.9838	13.9914
2026	13.6905	13.449	13.3268	14.2122	13.9842	13.992
2028	13.6901	13.4486	13.328	14.2123	13.9831	13.9925
2030	13.6903	13.4485	13.3273	14.2132	13.9828	13.9929
2032	13.6903	13.4482	13.327	14.2132	13.9835	13.9928
2034	13.6896	13.4482	13.3273	14.2131	13.9832	13.993
2036	13.6881	13.4493	13.3273	14.2126	13.9842	13.9941
2038	13.6884	13.4485	13.3278	14.2129	13.9848	13.9941
2040	13.6899	13.4484	13.328	14.2133	13.9849	13.994
2042	13.6897	13.4488	13.3274	14.2132	13.9848	13.9935
2044	13.6902	13.4483	13.3274	14.2132	13.9842	13.9936
2046	13.6899	13.4476	13.3271	14.2139	13.9836	13.9947
2048	13.6896	13.4483	13.3282	14.2133	13.9825	13.9936
2050	13.6893	13.4479	13.3284	14.2126	13.982	13.9936
2052	13.6896	13.4473	13.3291	14.2121	13.9833	13.9941
2054	13.6898	13.4482	13.3289	14.2114	13.984	13.9938
2056	13.6895	13.4476	13.3289	14.2121	13.9838	13.9939
2058	13.6887	13.4476	13.3305	14.2124	13.9825	13.9942
2060	13.6892	13.4477	13.3323	14.2124	13.9824	13.9946
2062	13.6894	13.4483	13.331	14.2119	13.9829	13.9944
2064	13.6895	13.4485	13.3297	14.2122	13.983	13.9934
2066	13.6899	13.4484	13.3299	14.2118	13.9825	13.9934
2068	13.6891	13.4487	13.3305	14.2128	13.982	13.9939
2070	13.6885	13.4489	13.3294	14.2131	13.9815	13.9939
2072	13.6885	13.4495	13.3281	14.2128	13.9814	13.9934
2074	13.6889	13.449	13.327	14.2119	13.9819	13.9929
2076	13.6891	13.4491	13.3262	14.2116	13.9819	13.9918
2078	13.6892	13.4475	13.3254	14.2122	13.983	13.9922
2080	13.689	13.4479	13.3258	14.2118	13.9827	13.9924
2082	13.6889	13.4473	13.3274	14.2114	13.9834	13.9934
2084	13.6892	13.4475	13.3289	14.2115	13.9833	13.9933
2086	13.6897	13.4477	13.33	14.2111	13.9843	13.9928
2088	13.6903	13.4464	13.3306	14.2113	13.9842	13.9932
2090	13.6897	13.4465	13.3299	14.2098	13.984	13.993
2092	13.6897	13.4466	13.3291	14.2099	13.9835	13.9925
2094	13.6905	13.4465	13.3282	14.2094	13.9834	13.9933
2096	13.6916	13.4473	13.3283	14.2093	13.9835	13.9942
2098	13.6911	13.447	13.3286	14.2095	13.9833	13.9935
2100	13.6902	13.4461	13.3279	14.209	13.983	13.9934
2102	13.6895	13.4454	13.3273	14.209	13.9819	13.9943
2104	13.6889	13.4454	13.3263	14.2083	13.9821	13.9943
2106	13.6811	13.4411	13.2975	14.184	13.9712	13.9903
2108	13.6164	13.3891	13.2003	14.0883	13.8944	13.9392
2110	13.4956	13.2729	13.0723	13.9473	13.7612	13.8218
2112	13.3547	13.13	12.9362	13.7887	13.6079	13.6779
2114	13.2124	12.981	12.8022	13.6301	13.4521	13.5254
2116	13.0777	12.8371	12.676	13.4805	13.3027	13.375
2118	12.9524	12.7048	12.5598	13.3443	13.1644	13.2354
2120	12.84	12.5851	12.4552	13.2232	13.0402	13.1087
2122	12.7441	12.4808	12.3771	13.1271	12.9341	12.9955
2124	12.6984	12.4192	12.3703	13.102	12.8845	12.9246
2126	12.7261	12.4331	12.4182	13.1459	12.9111	12.9319
2128	12.7935	12.4956	12.4907	13.2274	12.981	12.9887
2130	12.8788	12.5843	12.5721	13.3269	13.0719	13.0712
2132	12.9687	12.6791	12.6542	13.4299	13.1689	13.1629
2134	13.0563	12.7728	12.734	13.5282	13.263	13.2559
2136	13.1371	12.8613	12.8079	13.6198	13.3516	13.3444
2138	13.2105	12.9409	12.8732	13.7006	13.4327	13.4257
2140	13.2756	13.0117	12.9304	13.7713	13.5026	13.4995
2142	13.3312	13.0729	12.9813	13.8334	13.5644	13.5651
2144	13.3793	13.1267	13.0251	13.8868	13.6195	13.6227
2146	13.422	13.1722	13.0616	13.932	13.6678	13.6724
2148	13.4579	13.2113	13.0934	13.9694	13.7097	13.7148
2150	13.4884	13.2446	13.1203	14.0019	13.7456	13.7505
2152	13.5125	13.2717	13.145	14.0282	13.7756	13.7816
2154	13.5333	13.2948	13.1669	14.0506	13.8002	13.8075
2156	13.5504	13.3144	13.186	14.0695	13.8225	13.8302
2158	13.5654	13.33	13.2024	14.0853	13.842	13.8494
2160	13.5786	13.3427	13.2165	14.0983	13.8573	13.8647
2162	13.589	13.354	13.2268	14.1087	13.8715	13.8782
2164	13.5973	13.3636	13.234	14.1182	13.8834	13.8903
2166	13.6062	13.3727	13.241	14.1261	13.893	13.9008
2168	13.6143	13.3801	13.248	14.1323	13.9008	13.9105
2170	13.6205	13.3862	13.2555	14.1386	13.9079	13.9189
2172	13.6253	13.391	13.2617	14.1457	13.9137	13.9267
2174	13.631	13.3959	13.2673	14.1498	13.9179	13.933
2176	13.6358	13.3998	13.2723	14.1542	13.9255	13.9367
2178	13.6398	13.4026	13.278	14.1567	13.9312	13.9419
2180	13.6439	13.4054	13.2831	14.1593	13.9364	13.9468
2182	13.6469	13.4087	13.2875	14.162	13.9397	13.9511
2184	13.6504	13.4103	13.2916	14.1646	13.9429	13.9544
2186	13.6516	13.4124	13.2935	14.1671	13.9466	13.9578
2188	13.654	13.4144	13.2965	14.1701	13.949	13.9607
2190	13.6564	13.4174	13.299	14.1724	13.9515	13.9643
2192	13.6583	13.42	13.3021	14.1759	13.9527	13.9662
2194	13.6605	13.4221	13.3036	14.1781	13.954	13.9668
2196	13.6619	13.423	13.3055	14.1788	13.9558	13.9675
2198	13.6642	13.4251	13.3072	14.1806	13.9581	13.9688
2200	13.6666	13.4268	13.3089	14.1825	13.9608	13.971
2202	13.6689	13.428	13.3118	14.1844	13.9618	13.9733
2204	13.6707	13.429	13.3142	14.1864	13.9632	13.9749
2206	13.672	13.4295	13.316	14.1882	13.9649	13.9767
2208	13.6723	13.4305	13.3162	14.1882	13.9669	13.9773
2210	13.6732	13.431	13.3171	14.1883	13.9685	13.9783
2212	13.6745	13.4323	13.3181	14.1894	13.9697	13.979
2214	13.6742	13.433	13.3194	14.1903	13.9701	13.9796
2216	13.6752	13.434	13.3204	14.1906	13.971	13.982
2218	13.6762	13.4352	13.3208	14.1916	13.9721	13.9831
2220	13.6775	13.4361	13.3219	14.1926	13.9727	13.9838
2222	13.6781	13.4363	13.322	14.193	13.9729	13.9853
2224	13.6785	13.4364	13.3218	14.1931	13.9734	13.9859
2226	13.6779	13.4367	13.3212	14.1935	13.9729	13.9867
2228	13.678	13.4358	13.3224	14.1933	13.9732	13.9866
2230	13.6784	13.4363	13.3231	14.1931	13.9732	13.9861
2232	13.679	13.4371	13.3225	14.1942	13.9727	13.9857
2234	13.6803	13.4373	13.3219	14.1944	13.9735	13.9861
2236	13.6819	13.4378	13.3215	14.1946	13.9741	13.986
2238	13.6828	13.4373	13.3229	14.1935	13.9736	13.9865
2240	13.6829	13.4371	13.325	14.1929	13.974	13.987
2242	13.6825	13.4379	13.3252	14.1934	13.9745	13.9868
2244	13.6828	13.4377	13.3259	14.1942	13.9747	13.9869
2246	13.6831	13.4391	13.3274	14.1952	13.9755	13.9868
2248	13.6843	13.4403	13.3276	14.1958	13.9769	13.9866
2250	13.6834	13.4407	13.3285	14.1964	13.9768	13.987
2252	13.684	13.4409	13.3302	14.196	13.9766	13.9881
2254	13.6837	13.4404	13.3293	14.1961	13.9761	13.9892
2256	13.6839	13.4409	13.329	14.1962	13.9765	13.9892
2258	13.6837	13.4412	13.3292	14.1964	13.9751	13.9901
2260	13.6835	13.4409	13.3286	14.197	13.971	13.9903
2262	13.6831	13.4402	13.3274	14.196	13.9691	13.9893
2264	13.6841	13.4397	13.3276	14.1949	13.9685	13.9877
2266	13.6838	13.4396	13.3281	14.1946	13.9686	13.9868
2268	13.6839	13.4398	13.3281	14.1955	13.9698	13.9867
2270	13.6841	13.4394	13.3275	14.195	13.9693	13.9874
2272	13.6844	13.4397	13.3276	14.1952	13.9709	13.988
2274	13.6841	13.4404	13.327	14.1955	13.9722	13.9885
2276	13.6837	13.4405	13.3268	14.1956	13.9723	13.9888
2278	13.6837	13.44	13.3257	14.1949	13.9725	13.9876
2280	13.6837	13.4406	13.3258	14.1951	13.973	13.988
2282	13.6843	13.4403	13.3264	14.1957	13.9741	13.9883
2284	13.6847	13.4396	13.3256	14.1955	13.9747	13.9882
2286	13.6846	13.4394	13.3253	14.1947	13.9751	13.9895
2288	13.6835	13.4397	13.3266	14.1947	13.9742	13.9899
2290	13.6821	13.44	13.328	14.1949	13.974	13.9897
2292	13.6821	13.4407	13.3285	14.195	13.9731	13.9905
2294	13.6831	13.4397	13.3282	14.1959	13.9723	13.9911
2296	13.6842	13.4392	13.3292	14.1965	13.9737	13.9921
2298	13.6859	13.4392	13.3299	14.1958	13.9735	13.991
2300	13.6858	13.4403	13.3313	14.1957	13.9733	13.9895
2302	13.6849	13.4405	13.3316	14.195	13.9741	13.989
2304	13.6858	13.4398	13.3317	14.1944	13.9749	13.9889
2306	13.6861	13.4391	13.3317	14.1931	13.976	13.9888
2308	13.6847	13.4387	13.3321	14.1936	13.9768	13.989
2310	13.6839	13.4386	13.3317	14.1941	13.9766	13.9898
2312	13.6837	13.4394	13.3305	14.1947	13.9762	13.991
2314	13.684	13.439	13.3293	14.1955	13.9765	13.9909
2316	13.6838	13.4392	13.3287	14.1947	13.9762	13.9908
2318	13.6845	13.4386	13.3275	14.1932	13.9754	13.9904
2320	13.6841	13.4381	13.3266	14.1939	13.9632	13.9907
2322	13.6843	13.4388	13.3262	14.1934	13.949	13.9907
2324	13.6844	13.4391	13.3255	14.1933	13.9436	13.9903
2326	13.6842	13.4385	13.3263	14.1942	13.9421	13.9909
2328	13.6835	13.4376	13.3266	14.1945	13.9418	13.9912
2330	13.6835	13.4381	13.3258	14.1942	13.9435	13.9905
2332	13.6838	13.4375	13.3268	14.1939	13.945	13.9905
2334	13.6839	13.4382	13.3279	14.1936	13.9474	13.9912
2336	13.6836	13.4393	13.3302	14.1934	13.951	13.9912
2338	13.6833	13.4391	13.3313	14.1934	13.9545	13.9909
2340	13.6843	13.4384	13.3308	14.193	13.9575	13.9903
2342	13.684	13.4389	13.3301	14.1927	13.9591	13.9899
2344	13.6829	13.4387	13.329	14.1929	13.9613	13.9895
2346	13.6752	13.4336	13.3029	14.1719	13.9529	13.9858
2348	13.6152	13.3855	13.2102	14.0818	13.8839	13.9358
2350	13.4984	13.2736	13.0838	13.9442	13.7577	13.8198
2352	13.3617	13.1338	12.9499	13.7894	13.6092	13.6774
2354	13.2209	12.9866	12.8161	13.6345	13.4564	13.5269
2356	13.0868	12.8447	12.6902	13.487	13.3083	13.3794
2358	12.9632	12.7127	12.5743	13.3508	13.1712	13.2424
2360	12.8537	12.5942	12.471	13.2303	13.0494	13.1187
2362	12.7584	12.4898	12.3916	13.1332	12.944	13.0083
2364	12.7068	12.4249	12.3787	13.1031	12.8896	12.9343
2366	12.7283	12.4335	12.4219	13.1408	12.9087	12.9362
2368	12.7917	12.4917	12.4919	13.2165	12.974	12.9879
2370	12.8744	12.5756	12.5716	13.3123	13.0617	13.0671
2372	12.9616	12.6686	12.6527	13.4136	13.1559	13.1576
2374	13.0485	12.7618	12.7325	13.5106	13.2496	13.249
2376	13.129	12.8498	12.8054	13.6002	13.3375	13.337
2378	13.2009	12.929	12.8712	13.6819	13.4178	13.4176
2380	13.2651	12.9999	12.9287	13.7535	13.4891	13.4906
2382	13.322	13.0618	12.9793	13.8149	13.5529	13.5561
2384	13.3718	13.1157	13.0221	13.8672	13.6091	13.614
2386	13.4152	13.1612	13.0599	13.9129	13.6572	13.6635
2388	13.4505	13.2003	13.0934	13.9508	13.6985	13.7068
2390	13.4801	13.2333	13.121	13.9829	13.7343	13.7432
2392	13.5046	13.2608	13.1447	14.0101	13.7646	13.7743
2394	13.5266	13.2829	13.1655	14.0325	13.7891	13.8008
2396	13.5448	13.3018	13.1832	14.0512	13.811	13.8251
2398	13.5603	13.319	13.1978	14.0681	13.8299	13.8446
2400	13.5737	13.3328	13.2109	14.0816	13.8454	13.8613
2402	13.5847	13.3446	13.2233	14.0925	13.8597	13.8741
2404	13.5932	13.3535	13.233	14.1023	13.8717	13.8851
2406	13.6012	13.3627	13.2395	14.1099	13.882	13.8963
2408	13.6078	13.3703	13.2471	14.1149	13.8915	13.9058
2410	13.6141	13.3763	13.2562	14.1216	13.8994	13.9144
2412	13.6198	13.3815	13.2637	14.1271	13.9058	13.9213
2414	13.6241	13.3867	13.2702	14.132	13.9114	13.9268
2416	13.6289	13.3912	13.2769	14.1364	13.9162	13.9308
2418	13.633	13.3937	13.2824	14.1409	13.9209	13.9352
2420	13.6368	13.3969	13.286	14.145	13.9256	13.94
2422	13.6413	13.4009	13.2891	14.1483	13.9299	13.9449
2424	13.6452	13.4029	13.2932	14.1507	13.9349	13.9491
2426	13.6475	13.4046	13.2964	14.1536	13.9381	13.9519
2428	13.6494	13.407	13.2995	14.1557	13.9402	13.9561
2430	13.6513	13.4095	13.3011	14.1584	13.9428	13.9589
2432	13.6533	13.4118	13.3023	14.1607	13.9449	13.9599
2434	13.6561	13.414	13.3044	14.1624	13.946	13.9621
2436	13.658	13.4156	13.3068	14.1644	13.948	13.9645
2438	13.6592	13.417	13.3086	14.1654	13.9501	13.9671
2440	13.66	13.4178	13.3099	14.1664	13.952	13.9687
2442	13.6616	13.4185	13.3124	14.1675	13.9528	13.9704
2444	13.6639	13.4197	13.3142	14.1694	13.9552	13.9722
2446	13.6666	13.4217	13.3154	14.172	13.9573	13.9746
2448	13.6677	13.4222	13.3159	14.1731	13.9596	13.9754
2450	13.6684	13.4234	13.3174	14.1739	13.9602	13.9767
2452	13.6698	13.4239	13.3175	14.1751	13.9608	13.977
2454	13.67	13.4242	13.3188	14.1762	13.9621	13.9776
2456	13.6701	13.4248	13.3196	14.1764	13.9637	13.98
2458	13.6716	13.4252	13.3204	14.1763	13.9642	13.981
2460	13.6722	13.4254	13.3206	14.1775	13.9657	13.9819
2462	13.6726	13.4258	13.3218	14.178	13.9667	13.9826
2464	13.674	13.4273	13.3234	14.1786	13.9666	13.9814
2466	13.6747	13.4282	13.3241	14.1789	13.967	13.981
2468	13.6748	13.4295	13.3252	14.1803	13.9679	13.9816
2470	13.675	13.4301	13.3256	14.1809	13.9687	13.9817
2472	13.6752	13.4299	13.3258	14.1804	13.9692	13.9821
2474	13.6759	13.4308	13.3255	14.1804	13.969	13.9824
2476	13.676	13.4308	13.326	14.1797	13.9701	13.9829
2478	13.6762	13.43	13.3268	14.1806	13.9699	13.9839
2480	13.6765	13.4307	13.3272	14.1812	13.9698	13.9842
2482	13.6768	13.4311	13.3276	14.1817	13.971	13.9838
2484	13.6775	13.4311	13.3274	14.1809	13.9711	13.984
2486	13.6782	13.4302	13.3276	14.1803	13.9711	13.9841
2488	13.6788	13.4298	13.3272	14.1805	13.9716	13.9841
2490	13.6788	13.43	13.3271	14.1816	13.9721	13.9849
2492	13.679	13.4305	13.3272	14.182	13.9714	13.9854
2494	13.6791	13.4318	13.3268	14.1824	13.9715	13.9856
2496	13.6789	13.4324	13.3278	14.1818	13.9714	13.9854
2498	13.6795	13.4331	13.3284	14.1819	13.9719	13.9862
2500	13.6787	13.4328	13.3284	14.1822	13.973	13.9865
2502	13.6787	13.4326	13.3293	14.183	13.9726	13.9874
2504	13.679	13.4326	13.3302	14.1831	13.9721	13.987
2506	13.6786	13.4325	13.3306	14.1832	13.9723	13.9869
2508	13.6788	13.432	13.3301	14.1829	13.9714	13.9871
2510	13.6789	13.4319	13.3296	14.1821	13.971	13.9871
2512	13.6784	13.4324	13.3293	14.1821	13.9713	13.987
2514	13.6785	13.4324	13.3286	14.1821	13.9723	13.9871
2516	13.6792	13.4324	13.329	14.1829	13.9733	13.9878
2518	13.6796	13.4322	13.329	14.1837	13.9728	13.988
2520	13.6796	13.4314	13.3288	14.1835	13.9731	13.9876
2522	13.6788	13.4314	13.3289	14.1828	13.973	13.9868
2524	13.6782	13.4311	13.3302	14.1826	13.9726	13.9859
2526	13.6774	13.4322	13.3316	14.1821	13.9716	13.9856
2528	13.6783	13.432	13.3318	14.1819	13.9713	13.9856
2530	13.6795	13.4311	13.3328	14.1818	13.9724	13.9846
2532	13.6802	13.4308	13.3344	14.1828	13.9723	13.984
2534	13.6797	13.4319	13.3343	14.1817	13.9732	13.9853
2536	13.678	13.4324	13.3334	14.1819	13.9726	13.9862
2538	13.6767	13.4328	13.3326	14.1817	13.9725	13.9872
2540	13.6764	13.4328	13.3311	14.1812	13.9723	13.9873
2542	13.6775	13.4322	13.3305	14.1818	13.9713	13.9872
2544	13.6785	13.4325	13.3305	14.1816	13.9715	13.9872
2546	13.6789	13.4309	13.3313	14.1811	13.9715	13.9874
2548	13.6783	13.4306	13.3319	14.1816	13.971	13.9871
2550	13.6769	13.4314	13.3313	14.1823	13.972	13.9865
2552	13.6763	13.431	13.3301	14.1827	13.9716	13.9863
2554	13.6778	13.4317	13.3299	14.1828	13.9715	13.9863
2556	13.6786	13.432	13.3301	14.183	13.9718	13.9867
2558	13.679	13.4319	13.3302	14.1829	13.9716	13.9872
2560	13.679	13.4321	13.3288	14.1821	13.9713	13.9863
2562	13.6791	13.4316	13.3283	14.1817	13.972	13.9857
2564	13.6786	13.431	13.3286	14.182	13.9722	13.9858
2566	13.6784	13.4318	13.3297	14.1809	13.9715	13.9862
2568	13.679	13.4331	13.3304	14.1798	13.9712	13.9871
2570	13.6789	13.4323	13.3311	14.1804	13.972	13.9881
2572	13.6784	13.4313	13.3318	14.1811	13.9727	13.9869
2574	13.6776	13.4304	13.3318	14.1821	13.9732	13.9868
2576	13.6775	13.4312	13.331	14.1825	13.9722	13.9865
2578	13.6768	13.4314	13.331	14.1815	13.9718	13.9871
2580	13.6772	13.431	13.3312	14.1805	13.971	13.9875
2582	13.6776	13.431	13.3304	14.1812	13.97	13.9876
2584	13.678	13.4306	13.3288	14.1811	13.9702	13.9874
2586	13.672	13.4275	13.3065	14.1636	13.963	13.9835
2588	13.6164	13.3831	13.2186	14.0801	13.9008	13.9383
2590	13.504	13.2755	13.0971	13.9498	13.7807	13.8297
2592	13.3699	13.1387	12.9654	13.7998	13.6371	13.6915
2594	13.2323	12.9938	12.8342	13.6461	13.4853	13.5425
2596	13.1002	12.8534	12.7085	13.4983	13.3397	13.3976
2598	12.9777	12.7219	12.5933	13.3632	13.2046	13.2593
2600	12.8665	12.604	12.4903	13.2431	13.0814	13.1344
2602	12.7707	12.501	12.4099	13.1436	12.9755	13.0246
2604	12.7172	12.4347	12.3939	13.1059	12.9145	12.9494
2606	12.7332	12.4392	12.4336	13.1351	12.9245	12.9452
2608	12.7917	12.4927	12.4997	13.2059	12.9803	12.9914
2610	12.8715	12.5738	12.5764	13.2975	13.0619	13.0672
2612	12.9576	12.6641	12.6568	13.3952	13.1523	13.1544
2614	13.0426	12.7549	12.7343	13.4905	13.2434	13.2444
2616	13.1223	12.8401	12.8053	13.579	13.3294	13.3304
2618	13.1943	12.9176	12.869	13.6593	13.4092	13.4111
2620	13.2573	12.9879	12.9271	13.7309	13.4804	13.4841
2622	13.3142	13.0504	12.9782	13.7925	13.5429	13.5485
2624	13.3646	13.1038	13.0225	13.8466	13.5982	13.6047
2626	13.4067	13.1491	13.0601	13.8937	13.6468	13.6547
2628	13.4424	13.1884	13.0911	13.9332	13.689	13.6981
2630	13.4725	13.2209	13.1185	13.9655	13.7261	13.7339
2632	13.498	13.2496	13.1437	13.9931	13.7577	13.7655
2634	13.5196	13.2737	13.1656	14.017	13.7831	13.7933
2636	13.5381	13.2924	13.1839	14.037	13.8058	13.8173
2638	13.5534	13.3095	13.199	14.0536	13.8252	13.837
2640	13.5665	13.3246	13.2123	14.0685	13.8411	13.8538
2642	13.5771	13.3363	13.2238	14.0794	13.8553	13.8673
2644	13.5851	13.3458	13.2352	14.0879	13.8679	13.8788
2646	13.5934	13.3559	13.2449	14.095	13.8782	13.8906
2648	13.6016	13.3626	13.2531	14.1023	13.8883	13.9009
2650	13.6088	13.3677	13.26	14.1089	13.8961	13.9101
2652	13.6142	13.3724	13.2667	14.1149	13.9018	13.9175
2654	13.619	13.3777	13.2724	14.1197	13.9079	13.9236
2656	13.6241	13.3818	13.2769	14.1238	13.9117	13.9291
2658	13.629	13.3863	13.2812	14.1291	13.9163	13.9334
2660	13.6327	13.3903	13.2862	14.1327	13.9212	13.9379
2662	13.6355	13.3935	13.2906	14.1358	13.9243	13.9431
2664	13.6386	13.3958	13.2942	14.1392	13.9292	13.9477
2666	13.6409	13.3973	13.2972	14.1419	13.9332	13.9504
2668	13.6438	13.4	13.3006	14.1447	13.9368	13.9523
2670	13.646	13.4026	13.3025	14.1468	13.9399	13.9547
2672	13.6477	13.4051	13.3038	14.1487	13.9419	13.9577
2674	13.6499	13.4058	13.3052	14.1508	13.9446	13.9609
2676	13.6515	13.4075	13.3073	14.1524	13.9465	13.9638
2678	13.6537	13.4094	13.3089	14.1538	13.947	13.9649
2680	13.6562	13.4115	13.3109	14.1546	13.9489	13.9654
2682	13.6579	13.4127	13.3133	14.1551	13.951	13.9675
2684	13.6591	13.4127	13.3148	14.1556	13.9524	13.9687
2686	13.6614	13.4147	13.3156	14.1584	13.9542	13.9703
2688	13.6633	13.4156	13.3163	14.1609	13.9563	13.9715
2690	13.6642	13.4165	13.3176	14.1621	13.957	13.9725
2692	13.6651	13.4171	13.3201	14.1635	13.9582	13.9733
2694	13.666	13.4171	13.3224	14.1643	13.9594	13.9744
2696	13.6667	13.4172	13.3244	14.1642	13.959	13.9761
2698	13.6685	13.4182	13.3247	14.1654	13.9588	13.9771
2700	13.6691	13.4194	13.3248	14.1666	13.9582	13.9773
2702	13.67	13.4198	13.3252	14.168	13.9584	13.9784
2704	13.6707	13.4208	13.3249	14.1687	13.9609	13.9787
2706	13.6718	13.4219	13.3258	14.1682	13.962	13.9782
2708	13.6714	13.4226	13.3264	14.1683	13.963	13.9796
2710	13.6708	13.4223	13.3269	14.1688	13.963	13.9795
2712	13.6711	13.4229	13.3279	14.1692	13.9631	13.9797
2714	13.6714	13.4226	13.3292	14.1698	13.9637	13.9808
2716	13.6721	13.4231	13.329	14.1697	13.9631	13.9824
2718	13.6732	13.4239	13.3285	14.1702	13.9632	13.9829
2720	13.6737	13.4235	13.3297	14.1707	13.9637	13.9827
2722	13.6727	13.424	13.33	14.1711	13.9642	13.9836
2724	13.6727	13.4244	13.3298	14.171	13.9641	13.984
2726	13.6732	13.4239	13.3305	14.1719	13.9654	13.9836
2728	13.6746	13.4236	13.3308	14.1726	13.966	13.984
2730	13.6748	13.4248	13.3303	14.173	13.966	13.9839
2732	13.6743	13.4245	13.3305	14.173	13.9668	13.9832
2734	13.6742	13.4244	13.3304	14.1738	13.9666	13.9836
2736	13.675	13.4252	13.3315	14.1737	13.9668	13.9839
2738	13.675	13.4255	13.3322	14.1728	13.967	13.9828
2740	13.6752	13.4247	13.3321	14.1732	13.9675	13.9834
2742	13.6743	13.4248	13.331	14.1723	13.9681	13.9846
2744	13.6738	13.4244	13.3315	14.1726	13.9673	13.9855
2746	13.6737	13.4243	13.3318	14.1727	13.9664	13.9858
2748	13.6729	13.4242	13.3327	14.1723	13.967	13.985
2750	13.6735	13.4236	13.3322	14.1721	13.9685	13.9847
2752	13.6743	13.4233	13.3313	14.171	13.9691	13.9845
2754	13.6754	13.425	13.3314	14.1705	13.9686	13.9852
2756	13.6749	13.4259	13.3302	14.1709	13.9681	13.9856
2758	13.6749	13.4248	13.3301	14.172	13.968	13.9853
2760	13.6753	13.4239	13.3296	14.172	13.9681	13.9858
2762	13.6748	13.4234	13.3305	14.172	13.9679	13.9866
2764	13.675	13.4242	13.331	14.1726	13.9682	13.9847
2766	13.6746	13.4253	13.3315	14.1722	13.968	13.9834
2768	13.674	13.425	13.3311	14.1716	13.9671	13.9851
2770	13.6745	13.4247	13.3319	14.1712	13.9671	13.9864
2772	13.6755	13.425	13.3348	14.1719	13.9676	13.9855
2774	13.6758	13.4246	13.3369	14.1722	13.9669	13.9838
2776	13.6756	13.4243	13.3376	14.1721	13.9668	13.9833
2778	13.6752	13.424	13.3373	14.1724	13.9659	13.9827
2780	13.6751	13.4239	13.3368	14.1716	13.9657	13.9819
2782	13.6758	13.4242	13.3369	14.1729	13.9668	13.982
2784	13.6755	13.4245	13.3356	14.1738	13.9668	13.9826
2786	13.6748	13.4247	13.334	14.1744	13.9674	13.9827
2788	13.6754	13.4241	13.3325	14.1737	13.9679	13.9837
2790	13.6755	13.424	13.3313	14.173	13.9677	13.9837
2792	13.6752	13.4242	13.3309	14.1724	13.9668	13.9836
2794	13.6753	13.4232	13.3306	14.1722	13.9664	13.9842
2796	13.6761	13.4239	13.3301	14.1723	13.9656	13.9847
2798	13.6768	13.424	13.3306	14.173	13.9665	13.9849
2800	13.6765	13.4241	13.3302	14.1716	13.9665	13.9859
2802	13.6759	13.4245	13.3313	14.1711	13.9654	13.9861
2804	13.676	13.4236	13.333	14.1713	13.9654	13.9857
2806	13.6757	13.4223	13.3329	14.1706	13.9667	13.9864
2808	13.6755	13.4221	13.3339	14.171	13.9674	13.9864
2810	13.6746	13.4226	13.3356	14.17	13.9675	13.9854
2812	13.6744	13.423	13.336	14.1699	13.9668	13.9852
2814	13.6744	13.4232	13.3357	14.1693	13.9668	13.9854
2816	13.6749	13.4228	13.3364	14.1694	13.9667	13.9861
2818	13.6754	13.4228	13.3379	14.1702	13.9669	13.9853
2820	13.6757	13.4226	13.3386	14.1716	13.9679	13.9861
2822	13.6748	13.4233	13.3378	14.1718	13.9683	13.9859
2824	13.6744	13.4236	13.3351	14.1702	13.9673	13.9857
2826	13.6697	13.4206	13.3141	14.1556	13.9597	13.9839
2828	13.6213	13.3794	13.2319	14.0793	13.8999	13.9483
2830	13.5153	13.2782	13.1152	13.9544	13.7844	13.8492
2832	13.3861	13.1477	12.9866	13.8076	13.6449	13.7182
2834	13.2504	13.007	12.8571	13.6584	13.4986	13.5741
2836	13.1193	12.8701	12.7329	13.5156	13.3548	13.4284
2838	12.9982	12.7408	12.6189	13.3828	13.2204	13.2922
2840	12.8883	12.6233	12.5182	13.2645	13.1001	13.1668
2842	12.7933	12.5215	12.4382	13.1664	12.996	13.0558
2844	12.7355	12.452	12.4171	13.1235	12.9347	12.9767
2846	12.7452	12.4492	12.4502	13.1446	12.9385	12.9636
2848	12.7979	12.4947	12.5112	13.2066	12.9872	13.0002
2850	12.8728	12.5694	12.5853	13.2922	13.0643	13.068
2852	12.9551	12.6552	12.662	13.3855	13.1515	13.1501
2854	13.0375	12.743	12.7377	13.4784	13.2389	13.236
2856	13.1155	12.8273	12.8072	13.5659	13.3217	13.3199
2858	13.1867	12.9062	12.8692	13.645	13.3991	13.3987
2860	13.2511	12.9762	12.9249	13.7168	13.4692	13.4696
2862	13.3073	13.0376	12.9743	13.7784	13.5322	13.5329
2864	13.3558	13.0905	13.0169	13.8328	13.5865	13.5906
2866	13.3974	13.1371	13.0556	13.8791	13.6351	13.6418
2868	13.4332	13.1774	13.0901	13.9188	13.6768	13.6858
2870	13.4633	13.2113	13.1199	13.9518	13.7133	13.7245
2872	13.4889	13.2391	13.1449	13.9794	13.7447	13.7571
2874	13.5108	13.2632	13.1664	14.0037	13.7712	13.7851
2876	13.5295	13.2827	13.1849	14.0237	13.7945	13.8093
2878	13.5454	13.2991	13.2002	14.0408	13.815	13.8299
2880	13.56	13.3142	13.2136	14.0543	13.8317	13.8469
2882	13.5729	13.3266	13.2255	14.0659	13.8458	13.8616
2884	13.5821	13.3371	13.2357	14.0758	13.8586	13.8742
2886	13.5913	13.3456	13.246	14.0847	13.8695	13.8868
2888	13.5997	13.3541	13.2564	14.092	13.8781	13.8965
2890	13.6056	13.3607	13.2634	14.0991	13.886	13.905
2892	13.6104	13.3659	13.2697	14.1047	13.8927	13.9128
2894	13.6152	13.3708	13.2757	14.1099	13.8995	13.9185
2896	13.6204	13.374	13.2806	14.1152	13.9057	13.9251
2898	13.6247	13.3778	13.2843	14.1199	13.9103	13.931
2900	13.6286	13.3817	13.2887	14.1238	13.915	13.9347
2902	13.6312	13.3843	13.2939	14.1274	13.9188	13.9381
2904	13.6335	13.3866	13.3001	14.1307	13.9226	13.9408
2906	13.6366	13.3888	13.3043	14.1331	13.9261	13.9447
2908	13.6393	13.3915	13.3079	14.1353	13.9292	13.948
2910	13.6424	13.3952	13.3114	14.1381	13.9327	13.9511
2912	13.6457	13.397	13.3144	14.1392	13.9344	13.9531
2914	13.6481	13.3983	13.3161	14.1401	13.9369	13.956
2916	13.65	13.4005	13.3171	14.1422	13.9394	13.9586
2918	13.6524	13.4028	13.3173	14.144	13.9419	13.961
2920	13.6534	13.4039	13.3181	14.1457	13.9434	13.9626
2922	13.6546	13.4055	13.3196	14.1466	13.9456	13.9634
2924	13.6557	13.4062	13.3214	14.1483	13.9474	13.9647
2926	13.6576	13.407	13.3227	14.1498	13.949	13.9662
2928	13.6579	13.408	13.3233	14.1508	13.9493	13.9682
2930	13.6589	13.4099	13.3256	14.1521	13.9516	13.9693
2932	13.661	13.4108	13.3268	14.1534	13.9521	13.9694
2934	13.6624	13.4117	13.3272	14.1545	13.953	13.9694
2936	13.6628	13.4115	13.3277	14.1551	13.9532	13.9702
2938	13.6631	13.4125	13.3285	14.1554	13.9526	13.9706
2940	13.6636	13.4127	13.3303	14.1567	13.9536	13.9707
2942	13.6641	13.413	13.3317	14.1572	13.9557	13.9722
2944	13.6654	13.4135	13.3317	14.1569	13.9575	13.9734
2946	13.6658	13.4127	13.3314	14.1582	13.9579	13.9733
2948	13.6659	13.4117	13.3322	14.159	13.9579	13.9752
2950	13.6662	13.4134	13.3316	14.1594	13.9587	13.9767
2952	13.6673	13.4148	13.3308	14.1591	13.9601	13.9772
2954	13.6676	13.4158	13.3317	14.16	13.9595	13.9776
2956	13.6677	13.4158	13.333	14.1602	13.9595	13.9781
2958	13.6685	13.4159	13.3343	14.1604	13.9587	13.9784
2960	13.6693	13.4163	13.3348	14.1595	13.9591	13.9795
2962	13.6697	13.4171	13.3343	14.1594	13.9602	13.9799
2964	13.6706	13.4176	13.3344	14.1603	13.9613	13.9806
2966	13.67	13.4174	13.3336	14.1608	13.9619	13.9802
2968	13.6691	13.4167	13.3337	14.1621	13.9631	13.9802
2970	13.6693	13.4179	13.3346	14.163	13.9637	13.9803
2972	13.6694	13.4177	13.3342	14.1624	13.9641	13.9802
2974	13.6705	13.4173	13.3323	14.1634	13.9645	13.98
2976	13.6709	13.4179	13.332	14.1637	13.9646	13.9804
2978	13.6714	13.4176	13.332	14.1639	13.9643	13.9808
2980	13.67	13.4175	13.3334	14.1631	13.9638	13.9798
2982	13.6701	13.4175	13.3353	14.1631	13.9639	13.9801
2984	13.671	13.4169	13.3363	14.163	13.9639	13.9789
2986	13.671	13.4161	13.336	14.1629	13.9647	13.9787
2988	13.6711	13.4173	13.3353	14.1637	13.9641	13.9798
2990	13.6707	13.4187	13.3348	14.1652	13.9645	13.9815
2992	13.6713	13.4183	13.3344	14.1651	13.964	13.9825
2994	13.6711	13.4179	13.3346	14.1647	13.9632	13.9827
2996	13.671	13.4182	13.3353	14.1649	13.9638	13.9828
2998	13.6713	13.4182	13.3358	14.165	13.9627	13.9822
3000	13.6718	13.4171	13.3361	14.1644	13.9625	13.9821
3002	13.6719	13.4174	13.3373	14.164	13.9632	13.982
3004	13.6712	13.4175	13.3389	14.1642	13.9632	13.982
3006	13.6712	13.4175	13.3388	14.1642	13.9631	13.981
3008	13.6713	13.4188	13.3384	14.1637	13.9627	13.98
3010	13.6702	13.4197	13.3384	14.1636	13.9634	13.9809
3012	13.6707	13.4197	13.338	14.1642	13.9647	13.9816
3014	13.6716	13.4189	13.3379	14.1645	13.9656	13.9819
3016	13.6721	13.4176	13.3378	14.1638	13.9646	13.9812
3018	13.6717	13.4176	13.3371	14.1641	13.9641	13.9802
3020	13.6715	13.4176	13.3365	14.1648	13.9637	13.9806
3022	13.6708	13.4178	13.3387	14.1644	13.9639	13.9819
3024	13.6711	13.4183	13.3397	14.1647	13.9645	13.9823
3026	13.6713	13.4184	13.3405	14.1655	13.9648	13.9823
3028	13.6711	13.4184	13.3396	14.1652	13.9649	13.9828
3030	13.6717	13.4191	13.3382	14.1654	13.9638	13.9828
3032	13.672	13.4182	13.3379	14.1645	13.9628	13.9818
3034	13.6723	13.4181	13.3376	14.1644	13.9631	13.9826
3036	13.6726	13.4186	13.3379	14.1646	13.9632	13.9826
3038	13.6717	13.418	13.3372	14.1647	13.9632	13.9827
3040	13.6717	13.4188	13.3379	14.1637	13.9629	13.983
3042	13.6719	13.4189	13.3381	14.1639	13.9628	13.9826
3044	13.6718	13.4184	13.3379	14.1638	13.9622	13.9824
3046	13.6716	13.4181	13.3387	14.1638	13.9631	13.9827
3048	13.6713	13.4177	13.3392	14.164	13.9638	13.984
3050	13.6711	13.4169	13.3382	14.164	13.9646	13.9838
3052	13.6714	13.4178	13.3374	14.1641	13.9643	13.9832
3054	13.671	13.4176	13.3375	14.1641	13.9637	13.9826
3056	13.6708	13.4177	13.3371	14.1644	13.9637	13.9829
3058	13.6707	13.4167	13.336	14.164	13.9629	13.9835
3060	13.6711	13.4164	13.3358	14.1642	13.9621	13.983
3062	13.6712	13.417	13.3361	14.1647	13.9622	13.9832
3064	13.6722	13.4179	13.3359	14.1651	13.9627	13.9835
3066	13.6687	13.4156	13.3196	14.1529	13.9574	13.9809
3068	13.6241	13.3781	13.2459	14.0839	13.9027	13.9445
3070	13.5228	13.282	13.1335	13.967	13.7944	13.8487
3072	13.3982	13.1568	13.0089	13.8269	13.6619	13.7237
3074	13.2667	13.0215	12.8849	13.6818	13.5215	13.5858
3076	13.1384	12.8878	12.7657	13.5411	13.3844	13.4477
3078	13.0206	12.7621	12.6554	13.4115	13.2546	13.3166
3080	12.9145	12.6476	12.5568	13.2966	13.1363	13.1954
3082	12.8202	12.5464	12.4749	13.1991	13.0337	13.088
3084	12.7604	12.4757	12.4454	13.1513	12.9689	13.0075
3086	12.7642	12.4671	12.4699	13.1624	12.9651	12.9878
3088	12.8101	12.5064	12.5243	13.2157	13.0051	13.0161
3090	12.8788	12.5742	12.5915	13.293	13.0725	13.076
3092	12.9566	12.6539	12.663	13.3799	13.1525	13.1496
3094	13.0364	12.7386	12.7363	13.4687	13.2363	13.2294
3096	13.1122	12.8208	12.8051	13.5531	13.3168	13.31
3098	13.1813	12.8955	12.8668	13.6319	13.3913	13.3867
3100	13.2439	12.9639	12.9232	13.703	13.4592	13.4575
3102	13.2999	13.0257	12.9729	13.7646	13.5204	13.5226
3104	13.3479	13.0795	13.0175	13.8178	13.574	13.5812
3106	13.3897	13.1264	13.0559	13.8646	13.6237	13.6319
3108	13.4248	13.1667	13.0892	13.9042	13.6665	13.6755
3110	13.4556	13.2004	13.1186	13.9378	13.7021	13.7145
3112	13.4823	13.2283	13.1439	13.9662	13.7339	13.7482
3114	13.504	13.2521	13.1656	13.9908	13.7607	13.7775
3116	13.5224	13.2726	13.1841	14.0109	13.7845	13.8028
3118	13.5376	13.29	13.2007	14.0282	13.8043	13.8229
3120	13.5517	13.3042	13.2152	14.0432	13.8218	13.8408
3122	13.5639	13.3162	13.2256	14.0555	13.837	13.8568
3124	13.5746	13.3269	13.2357	14.0649	13.8506	13.8697
3126	13.5835	13.3357	13.2444	14.0739	13.8619	13.8809
3128	13.5916	13.3429	13.2537	14.0818	13.8713	13.8904
3130	13.5979	13.3497	13.2637	14.0887	13.8794	13.8982
3132	13.6037	13.3557	13.2717	14.0938	13.8867	13.9051
3134	13.6095	13.3614	13.2778	14.0995	13.8933	13.9129
3136	13.614	13.3659	13.2839	14.1043	13.898	13.9193
3138	13.6175	13.369	13.2892	14.1079	13.904	13.9244
3140	13.6224	13.3728	13.2935	14.1123	13.9104	13.9289
3142	13.6265	13.3755	13.2965	14.1159	13.9147	13.9328
3144	13.6296	13.3787	13.2987	14.1192	13.9184	13.9365
3146	13.6337	13.381	13.3024	14.1214	13.9212	13.9401
3148	13.6366	13.3839	13.3059	14.1243	13.9243	13.9441
3150	13.6388	13.3869	13.3086	14.1279	13.9279	13.9473
3152	13.6405	13.3893	13.3111	14.1302	13.9305	13.95
3154	13.6422	13.3917	13.313	14.1325	13.9336	13.9517
3156	13.6449	13.3933	13.3145	14.1346	13.9357	13.9543
3158	13.6478	13.3946	13.3161	14.136	13.9381	13.9562
3160	13.65	13.396	13.3175	14.1375	13.9402	13.9586
3162	13.6512	13.3974	13.3194	14.1381	13.9415	13.9614
3164	13.6524	13.3995	13.3204	14.1394	13.9425	13.9634
3166	13.6539	13.4015	13.3231	14.1404	13.9431	13.9653
3168	13.655	13.4016	13.3254	14.1417	13.9437	13.9675
3170	13.655	13.4022	13.3267	14.1431	13.945	13.9691
3172	13.6565	13.4027	13.3279	14.1445	13.9478	13.97
3174	13.6572	13.4039	13.3295	14.1456	13.9494	13.9712
3176	13.6593	13.4033	13.3307	14.1467	13.9501	13.9726
3178	13.6602	13.4048	13.3305	14.1481	13.9511	13.972
3180	13.6603	13.4052	13.3312	14.1491	13.9522	13.9723
3182	13.6617	13.4059	13.3309	14.1499	13.9537	13.973
3184	13.6629	13.4069	13.3304	14.1503	13.9546	13.9733
3186	13.6637	13.4068	13.3302	14.1502	13.9551	13.9733
3188	13.6638	13.4084	13.331	14.1522	13.9549	13.9738
3190	13.6638	13.4088	13.3318	14.1535	13.9546	13.974
3192	13.6641	13.4082	13.3342	14.153	13.9543	13.9742
3194	13.6652	13.4092	13.3362	14.1541	13.9549	13.9743
3196	13.6662	13.4085	13.3371	14.1547	13.9551	13.9748
3198	13.6668	13.4086	13.3384	14.1547	13.9553	13.9758
3200	13.6671	13.4098	13.3391	14.1557	13.9558	13.977
3202	13.6665	13.4101	13.3391	14.1562	13.956	13.977
3204	13.6663	13.4107	13.34	14.1557	13.9567	13.9759
3206	13.6667	13.4106	13.3403	14.1548	13.9565	13.9762
3208	13.6676	13.41	13.3394	14.1554	13.956	13.9782
3210	13.6675	13.4108	13.3388	14.1562	13.9565	13.9778
3212	13.6677	13.4123	13.3382	14.157	13.9563	13.978
3214	13.6679	13.4125	13.3378	14.1571	13.9566	13.9792
3216	13.667	13.4122	13.3368	14.1574	13.9561	13.9791
3218	13.6666	13.4119	13.3365	14.1575	13.957	13.9799
3220	13.6666	13.4117	13.336	14.1575	13.9583	13.9802
3222	13.6672	13.4114	13.3375	14.1576	13.9582	13.9798
3224	13.6681	13.4114	13.3386	14.1577	13.9578	13.9797
3226	13.6691	13.4117	13.3391	14.158	13.9575	13.9794
3228	13.6697	13.4115	13.3394	14.1589	13.9579	13.9784
3230	13.6695	13.4112	13.3392	14.1593	13.9587	13.9779
3232	13.6692	13.4113	13.3396	14.159	13.9597	13.9789
3234	13.6694	13.4119	13.3403	14.1576	13.9596	13.9793
3236	13.6692	13.4123	13.3401	14.1574	13.9609	13.9788
3238	13.669	13.4117	13.3407	14.1575	13.9613	13.9793
3240	13.6676	13.4118	13.3403	14.157	13.9609	13.9785
3242	13.6681	13.4116	13.3405	14.1565	13.9608	13.9784
3244	13.6692	13.4119	13.3414	14.1561	13.9605	13.9787
3246	13.6693	13.4114	13.3415	14.1556	13.9605	13.9788
3248	13.6685	13.4114	13.3418	14.1566	13.9601	13.9793
3250	13.6689	13.4107	13.3419	14.1572	13.958	13.9795
3252	13.6693	13.4106	13.3411	14.1577	13.9582	13.9799
3254	13.671	13.4109	13.3411	14.158	13.959	13.98
3256	13.671	13.4114	13.3403	14.158	13.9582	13.9799
3258	13.6702	13.4114	13.3395	14.1568	13.9579	13.9799
3260	13.6696	13.411	13.3392	14.1568	13.9579	13.9804
3262	13.6694	13.4105	13.34	14.1575	13.9581	13.9799
3264	13.6695	13.4107	13.341	14.1577	13.9584	13.9794
3266	13.67	13.4116	13.3422	14.157	13.9584	13.9776
3268	13.6692	13.4124	13.3424	14.1572	13.9586	13.9784
3270	13.6689	13.4123	13.3424	14.1564	13.9597	13.9786
3272	13.6687	13.4115	13.3433	14.1554	13.9605	13.9785
3274	13.6683	13.4119	13.3428	14.1559	13.9604	13.978
3276	13.668	13.4123	13.3424	14.1568	13.9599	13.9773
3278	13.6686	13.4125	13.3435	14.1563	13.9595	13.9786
3280	13.6688	13.4123	13.343	14.1555	13.9586	13.98
3282	13.6681	13.4121	13.3425	14.1562	13.9588	13.9803
3284	13.6682	13.4125	13.3424	14.1565	13.9594	13.9808
3286	13.6688	13.4117	13.3427	14.1567	13.9583	13.9809
3288	13.6682	13.4108	13.3433	14.1576	13.9583	13.9806
3290	13.6683	13.4105	13.3425	14.1576	13.9585	13.9817
3292	13.6691	13.4113	13.3427	14.1576	13.9584	13.9814
3294	13.6704	13.4111	13.3424	14.1582	13.9592	13.9801
3296	13.6702	13.4098	13.343	14.1591	13.959	13.9774
3298	13.67	13.4092	13.342	14.1585	13.9585	13.9764
3300	13.6694	13.4096	13.3401	14.1576	13.9584	13.9769
3302	13.6694	13.4103	13.34	14.1576	13.9582	13.9769
3304	13.6697	13.4109	13.3395	14.1575	13.9584	13.9752
3306	13.6662	13.4096	13.3247	14.1479	13.9539	13.9723
3308	13.6261	13.3786	13.255	14.0858	13.908	13.9434
3310	13.5319	13.2913	13.1488	13.9756	13.8102	13.8561
3312	13.413	13.1725	13.0306	13.8422	13.6869	13.7371
3314	13.2861	13.0412	12.9111	13.7035	13.5531	13.606
3316	13.1627	12.9113	12.7961	13.5692	13.4204	13.4739
3318	13.0466	12.7894	12.6895	13.4452	13.2954	13.3472
3320	12.9414	12.6792	12.5938	13.3331	13.1813	13.2297
3322	12.8492	12.5816	12.5138	13.2378	13.0802	13.1253
3324	12.7883	12.5104	12.482	13.1851	13.0116	13.0431
3326	12.7848	12.4935	12.5014	13.1883	12.9964	13.0159
3328	12.8232	12.5222	12.5488	13.2322	13.026	13.0358
3330	12.8865	12.5818	12.6099	13.3006	13.0864	13.0877
3332	12.9588	12.6562	12.6777	13.3803	13.16	13.1561
3334	13.0331	12.7348	12.7457	13.4628	13.2374	13.2317
3336	13.1047	12.812	12.8104	13.5439	13.3133	13.3086
3338	13.1725	12.885	12.8701	13.6197	13.3853	13.3828
3340	13.2339	12.9523	12.9245	13.6884	13.4507	13.4515
3342	13.2895	13.0116	12.9732	13.7488	13.5099	13.5139
3344	13.3373	13.0645	13.017	13.8028	13.5641	13.5691
3346	13.3796	13.1113	13.0547	13.8501	13.6134	13.6181
3348	13.4158	13.1513	13.0883	13.8901	13.6557	13.6619
3350	13.4465	13.1855	13.1166	13.9236	13.6918	13.7004
3352	13.4726	13.2147	13.1425	13.9521	13.723	13.7328
3354	13.4954	13.2394	13.1639	13.9772	13.75	13.761
3356	13.5143	13.2615	13.1817	13.9992	13.774	13.7866
3358	13.5294	13.2786	13.1975	14.0166	13.7941	13.8087
3360	13.5439	13.2931	13.2139	14.0306	13.8123	13.8264
3362	13.5564	13.3063	13.2275	14.0441	13.8278	13.8414
3364	13.5679	13.316	13.2388	14.0557	13.8415	13.8543
3366	13.5779	13.3243	13.2489	14.0657	13.8528	13.8666
3368	13.5851	13.3325	13.2575	14.0746	13.8631	13.8774
3370	13.5925	13.3404	13.2662	14.081	13.8713	13.8869
3372	13.5991	13.3468	13.2739	14.0874	13.8797	13.8952
3374	13.6036	13.3514	13.2809	14.0926	13.8876	13.9022
3376	13.6092	13.3563	13.287	14.0962	13.8934	13.9084
3378	13.6139	13.3604	13.292	14.1006	13.8985	13.9123
3380	13.618	13.3638	13.2975	14.1045	13.9038	13.9161
3382	13.6217	13.3664	13.3011	14.1085	13.9086	13.9213
3384	13.6251	13.3701	13.3037	14.1113	13.913	13.9258
3386	13.6277	13.3744	13.3075	14.1144	13.9168	13.9296
3388	13.63	13.3769	13.3123	14.1177	13.9191	13.9337
3390	13.6336	13.3793	13.3165	14.1191	13.9222	13.9374
3392	13.6363	13.3815	13.3187	14.1212	13.925	13.9405
3394	13.6393	13.3836	13.3213	14.123	13.9262	13.9425
3396	13.6416	13.385	13.3223	14.1259	13.9285	13.9449
3398	13.6437	13.3877	13.3232	14.1272	13.9301	13.9471
3400	13.645	13.3889	13.3236	14.1291	13.932	13.9491
3402	13.6465	13.3914	13.324	14.1324	13.9345	13.9507
3404	13.648	13.3923	13.3242	14.1351	13.9364	13.9524
3406	13.6493	13.3931	13.3245	14.1362	13.938	13.954
3408	13.6507	13.3931	13.3254	14.1376	13.9399	13.9551
3410	13.6524	13.3942	13.3281	14.1397	13.9412	13.9567
3412	13.6541	13.395	13.3297	14.1405	13.9417	13.9588
3414	13.6552	13.3964	13.3303	14.1415	13.9434	13.9602
3416	13.6559	13.3977	13.3332	14.1423	13.9446	13.9614
3418	13.6559	13.3985	13.3347	14.1425	13.9457	13.9622
3420	13.6573	13.3996	13.3363	14.1433	13.9457	13.9636
3422	13.6588	13.4014	13.3376	14.1434	13.9459	13.9639
3424	13.6592	13.4018	13.3394	14.144	13.9466	13.9638
3426	13.6592	13.4015	13.3393	14.1456	13.9464	13.9651
3428	13.6596	13.402	13.339	14.146	13.948	13.9673
3430	13.6609	13.4033	13.339	14.1457	13.9483	13.968
3432	13.6619	13.4036	13.339	14.1467	13.949	13.9685
3434	13.6622	13.403	13.3392	14.1477	13.9487	13.9697
3436	13.6626	13.4034	13.3404	14.149	13.9494	13.9697
3438	13.6625	13.4038	13.3419	14.1497	13.9502	13.9703
3440	13.6627	13.4029	13.3421	14.1505	13.951	13.9703
3442	13.6626	13.4035	13.3422	14.1516	13.9513	13.97
3444	13.6624	13.4038	13.3431	14.1519	13.9511	13.9698
3446	13.6633	13.4045	13.3434	14.1526	13.9513	13.97
3448	13.6639	13.4048	13.3435	14.1519	13.9521	13.9709
3450	13.6636	13.4042	13.3432	14.1508	13.953	13.972
3452	13.6639	13.4045	13.3435	14.1498	13.9543	13.9715
3454	13.6641	13.4054	13.3434	14.15	13.954	13.9703
3456	13.6645	13.4057	13.3439	14.1501	13.9537	13.9704
3458	13.6647	13.4053	13.3437	14.149	13.9546	13.9706
3460	13.6644	13.4052	13.3442	14.1495	13.9556	13.9712
3462	13.6648	13.4054	13.3439	14.1502	13.956	13.9716
3464	13.6642	13.4062	13.3434	14.1511	13.9556	13.9722
3466	13.665	13.4059	13.3444	14.1506	13.9542	13.9723
3468	13.6659	13.4047	13.3462	14.1504	13.9543	13.9729
3470	13.6651	13.4049	13.346	14.1502	13.9547	13.9731
3472	13.6647	13.4059	13.3459	14.1487	13.9545	13.9725
3474	13.665	13.4057	13.346	14.149	13.9522	13.9732
3476	13.6654	13.4064	13.3456	14.1488	13.9521	13.9738
3478	13.6658	13.4063	13.3453	14.1496	13.9537	13.9733
3480	13.6669	13.4065	13.3434	14.1516	13.9549	13.9743
3482	13.6671	13.4067	13.3434	14.1521	13.9546	13.9745
3484	13.6673	13.4068	13.3435	14.1524	13.9543	13.9746
3486	13.6672	13.4073	13.3437	14.1518	13.9538	13.9754
3488	13.6678	13.4057	13.3442	14.152	13.9534	13.976
3490	13.6685	13.4055	13.3444	14.1519	13.9547	13.976
3492	13.6677	13.4058	13.3458	14.152	13.9557	13.9763
3494	13.6674	13.4056	13.3466	14.1525	13.956	13.976
3496	13.667	13.4044	13.3465	14.1527	13.9562	13.9762
3498	13.667	13.4038	13.3459	14.1524	13.9564	13.9759
3500	13.6669	13.4042	13.3453	14.1523	13.9566	13.976
3502	13.6668	13.405	13.3459	14.1522	13.9555	13.9757
3504	13.6675	13.405	13.3455	14.1517	13.9547	13.975
3506	13.6671	13.4049	13.3455	14.1512	13.9549	13.9752
3508	13.6668	13.4053	13.3447	14.1503	13.955	13.9762
3510	13.667	13.4046	13.3443	14.1508	13.9541	13.9762
3512	13.6669	13.4048	13.3445	14.1507	13.9551	13.9777
3514	13.6678	13.4048	13.3444	14.1507	13.9555	13.9789
3516	13.667	13.4052	13.3448	14.1516	13.9551	13.9779
3518	13.6653	13.405	13.3439	14.1525	13.9558	13.9765
3520	13.6664	13.405	13.3435	14.1522	13.9557	13.9751
3522	13.6667	13.405	13.3434	14.1519	13.9552	13.9753
3524	13.6657	13.4042	13.3433	14.1518	13.9551	13.9764
3526	13.6655	13.4042	13.3435	14.1521	13.9553	13.976
3528	13.6653	13.4048	13.343	14.1532	13.9558	13.9768
3530	13.6656	13.4045	13.3437	14.1535	13.9555	13.9759
3532	13.6657	13.4039	13.3445	14.1539	13.9558	13.9756
3534	13.6648	13.404	13.3452	14.1539	13.956	13.9767
3536	13.6646	13.4042	13.3455	14.1539	13.9558	13.9766
3538	13.6642	13.4046	13.3461	14.1536	13.957	13.9765
3540	13.6651	13.405	13.3466	14.1525	13.9574	13.977
3542	13.6659	13.4042	13.3466	14.152	13.9572	13.9776
3544	13.6657	13.4032	13.3461	14.1518	13.956	13.9779
3546	13.6634	13.4026	13.3338	14.1438	13.9522	13.9766
3548	13.63	13.3769	13.2704	14.09	13.9129	13.9512
3550	13.5434	13.2975	13.1719	13.9913	13.8233	13.8712
3552	13.431	13.1869	13.0603	13.8696	13.7093	13.7607
3554	13.3107	13.0637	12.9465	13.7386	13.5827	13.6375
3556	13.1928	12.9412	12.8364	13.6124	13.4568	13.5121
3558	13.0818	12.8256	12.7334	13.4945	13.3381	13.3907
3560	12.9808	12.7195	12.6416	13.3889	13.2291	13.2781
3562	12.8928	12.6253	12.5642	13.2989	13.1325	13.1771
3564	12.8299	12.5536	12.5272	13.2442	13.0626	13.0977
3566	12.8195	12.5308	12.5375	13.2369	13.0419	13.0663
3568	12.8499	12.5511	12.5765	13.2673	13.0604	13.0775
3570	12.9043	12.6017	12.6317	13.3248	13.1097	13.1213
3572	12.9697	12.6677	12.6936	13.3958	13.174	13.1808
3574	13.0392	12.7399	12.756	13.4717	13.2445	13.2499
3576	13.107	12.8118	12.8174	13.5459	13.3157	13.3215
3578	13.172	12.8813	12.8743	13.6163	13.3831	13.3901
3580	13.232	12.9454	12.9266	13.682	13.4464	13.4545
3582	13.285	13.0038	12.9744	13.7417	13.5044	13.5147
3584	13.3317	13.0554	13.0159	13.795	13.556	13.5688
3586	13.3731	13.1008	13.0526	13.8401	13.6027	13.6171
3588	13.4079	13.1406	13.0851	13.8792	13.6451	13.6598
3590	13.4381	13.1749	13.114	13.9129	13.6812	13.6978
3592	13.4633	13.2034	13.1395	13.9416	13.712	13.7314
3594	13.4855	13.2278	13.1624	13.9665	13.7396	13.759
3596	13.5055	13.2491	13.1832	13.9865	13.763	13.7829
3598	13.5227	13.268	13.201	14.0051	13.7826	13.8043
3600	13.5373	13.2828	13.2164	14.0211	13.8006	13.8224
3602	13.5495	13.2962	13.229	14.0337	13.8162	13.8381
3604	13.5608	13.3069	13.2417	14.0436	13.8304	13.8522
3606	13.57	13.3166	13.2522	14.0538	13.8426	13.8642
3608	13.5791	13.3255	13.2601	14.0627	13.853	13.8757
3610	13.5858	13.3322	13.2679	14.0702	13.8621	13.8847
3612	13.5924	13.3376	13.2757	14.0766	13.8702	13.8937
3614	13.5986	13.3434	13.2813	14.082	13.8774	13.9017
3616	13.6048	13.3482	13.2866	14.0873	13.8844	13.9081
3618	13.6089	13.3527	13.2917	14.0923	13.89	13.9143
3620	13.6138	13.3568	13.2966	14.0963	13.8951	13.9194
3622	13.618	13.3611	13.301	14.0992	13.8997	13.9227
3624	13.6212	13.3644	13.3052	14.103	13.9039	13.9265
3626	13.624	13.3677	13.3085	14.1077	13.9087	13.9295
3628	13.6273	13.3705	13.3111	14.1106	13.9119	13.9327
3630	13.6299	13.3721	13.3145	14.1129	13.9155	13.9365
3632	13.6319	13.3741	13.3167	14.1149	13.9177	13.9398
3634	13.6349	13.3763	13.3185	14.1164	13.9211	13.9424
3636	13.6379	13.3783	13.3212	14.1185	13.9245	13.9453
3638	13.6413	13.3802	13.324	14.1204	13.9271	13.9473
3640	13.6426	13.3817	13.3248	14.1226	13.9289	13.9505
3642	13.6443	13.3833	13.3266	14.1244	13.9302	13.9526
3644	13.6454	13.3848	13.3272	14.1266	13.9316	13.9533
3646	13.6472	13.3868	13.3288	14.1279	13.9336	13.9546
3648	13.6478	13.387	13.3297	14.1295	13.9355	13.9559
3650	13.649	13.3887	13.3306	14.1306	13.9372	13.9575
3652	13.6494	13.3902	13.3311	14.1323	13.9384	13.9587
3654	13.6511	13.3922	13.3316	14.134	13.9395	13.9596
3656	13.6516	13.393	13.3327	14.1336	13.9409	13.9612
3658	13.6522	13.3932	13.3349	14.1343	13.9419	13.962
3660	13.6536	13.3941	13.3364	14.1353	13.9422	13.9633
3662	13.654	13.3945	13.338	14.1364	13.9424	13.9651
3664	13.6541	13.3942	13.3384	14.1376	13.9435	13.9667
3666	13.6557	13.3947	13.34	14.1393	13.9439	13.9675
3668	13.6561	13.3952	13.3406	14.1401	13.9444	13.9689
3670	13.6558	13.3959	13.3406	14.1409	13.9447	13.9687
3672	13.6568	13.3953	13.3423	14.1425	13.9458	13.9694
3674	13.6586	13.3953	13.3442	14.1433	13.9463	13.9703
3676	13.6583	13.3962	13.3459	14.1427	13.9471	13.9722
3678	13.6585	13.3966	13.3456	14.1433	13.9467	13.9731
3680	13.6601	13.3963	13.3452	14.1437	13.9472	13.973
3682	13.6607	13.3964	13.3453	14.1439	13.9484	13.973
3684	13.6616	13.3965	13.3446	14.1446	13.9485	13.9722
3686	13.6621	13.3965	13.3443	14.1449	13.9479	13.9718
3688	13.6619	13.3966	13.3434	14.1451	13.9476	13.9714
3690	13.6611	13.3969	13.3432	14.145	13.9477	13.9706
3692	13.6613	13.3974	13.3424	14.1439	13.9473	13.9707
3694	13.6614	13.3977	13.3427	14.1428	13.9484	13.971
3696	13.6619	13.3978	13.3429	14.1439	13.9487	13.9718
3698	13.6631	13.3989	13.3428	14.146	13.9485	13.9715
3700	13.6624	13.399	13.3426	14.1465	13.9497	13.9718
3702	13.6624	13.398	13.3437	14.1464	13.9492	13.9721
3704	13.6623	13.3978	13.3435	14.1474	13.9494	13.9722
3706	13.6623	13.3979	13.3445	14.1473	13.9507	13.9714
3708	13.6626	13.3976	13.3448	14.147	13.9502	13.9717
3710	13.662	13.3976	13.3451	14.147	13.9504	13.9728
3712	13.662	13.3984	13.3453	14.1471	13.9504	13.9729
3714	13.6626	13.3983	13.3453	14.1467	13.9499	13.9727
3716	13.6624	13.398	13.3461	14.1471	13.9491	13.9727
3718	13.6616	13.3981	13.3478	14.1481	13.9485	13.9711
3720	13.6621	13.3987	13.3484	14.1471	13.9488	13.9714
3722	13.662	13.3998	13.349	14.1467	13.9501	13.9718
3724	13.6631	13.3998	13.35	14.1468	13.9516	13.9721
3726	13.6629	13.3989	13.3508	14.1463	13.9531	13.9727
3728	13.6624	13.3994	13.3511	14.1467	13.9535	13.9731
3730	13.6629	13.4006	13.351	14.1461	13.9532	13.9734
3732	13.6625	13.4003	13.3512	14.1457	13.9529	13.9737
3734	13.6625	13.3995	13.3506	14.1461	13.9535	13.9725
3736	13.6622	13.3986	13.3492	14.1473	13.9536	13.9726
3738	13.6624	13.3982	13.3479	14.1468	13.9527	13.9728
3740	13.6618	13.3983	13.3477	14.1464	13.952	13.9728
3742	13.6621	13.3985	13.3483	14.1483	13.9514	13.9731
3744	13.6621	13.3989	13.3474	14.1483	13.9514	13.972
3746	13.6621	13.3994	13.3468	14.1482	13.9509	13.9718
3748	13.6632	13.3997	13.3462	14.1472	13.9515	13.9728
3750	13.6626	13.3984	13.3469	14.1465	13.9511	13.9735
3752	13.6619	13.3985	13.3461	14.1461	13.9503	13.9725
3754	13.6623	13.3988	13.3461	14.146	13.9501	13.9718
3756	13.6626	13.3993	13.346	14.1466	13.9499	13.9724
3758	13.663	13.3992	13.3464	14.1471	13.9495	13.9724
3760	13.6626	13.3986	13.3481	14.1472	13.9499	13.9711
3762	13.6625	13.3986	13.3491	14.1482	13.9507	13.9704
3764	13.6613	13.3985	13.3498	14.1477	13.9509	13.971
3766	13.6611	13.3989	13.3503	14.1469	13.9501	13.9713
3768	13.6617	13.3991	13.3497	14.1472	13.9496	13.9708
3770	13.6617	13.3987	13.3486	14.147	13.9499	13.9718
3772	13.6626	13.3986	13.3487	14.1468	13.9507	13.9731
3774	13.6625	13.3981	13.3481	14.1461	13.952	13.9738
3776	13.6618	13.3979	13.348	14.1457	13.9529	13.9733
3778	13.6619	13.3977	13.3481	14.1448	13.9527	13.9735
3780	13.6615	13.3985	13.3486	14.1453	13.9522	13.9733
3782	13.6623	13.3986	13.3485	14.1462	13.952	13.9734
3784	13.6621	13.3983	13.3482	14.1464	13.952	13.9735
3786	13.6601	13.3976	13.3371	14.1408	13.9496	13.9723
3788	13.6311	13.376	13.2817	14.0952	13.9162	13.9513
3790	13.552	13.3055	13.1913	14.0054	13.8359	13.8812
3792	13.4477	13.2041	13.0882	13.8945	13.731	13.782
3794	13.3348	13.0902	12.9828	13.7762	13.6163	13.6684
3796	13.2236	12.9747	12.8815	13.6602	13.5005	13.5519
3798	13.1186	12.8656	12.7857	13.55	13.3907	13.4392
3800	13.0231	12.7659	12.6987	13.4514	13.2898	13.3337
3802	12.939	12.6772	12.6253	13.3671	13.1992	13.2377
3804	12.8771	12.6092	12.5861	13.3122	13.1319	13.1614
3806	12.8621	12.5831	12.5887	13.2994	13.1066	13.1263
3808	12.8843	12.5965	12.6183	13.322	13.1173	13.1291
3810	12.9312	12.6381	12.6649	13.3692	13.1565	13.1614
3812	12.99	12.696	12.7197	13.4289	13.2112	13.2125
3814	13.0522	12.7602	12.7772	13.4947	13.2741	13.2733
3816	13.1153	12.8245	12.8339	13.5624	13.3376	13.3355
3818	13.1748	12.8887	12.8876	13.6273	13.3994	13.399
3820	13.2305	12.9482	12.936	13.6881	13.4578	13.4597
3822	13.281	13.0025	12.9809	13.7427	13.5107	13.5157
3824	13.3257	13.0524	13.0213	13.7906	13.5581	13.5668
3826	13.3649	13.0965	13.0576	13.8342	13.602	13.6127
3828	13.4001	13.1343	13.0888	13.8724	13.6411	13.6548
3830	13.4298	13.1678	13.1175	13.904	13.6765	13.6905
3832	13.4567	13.1957	13.1431	13.9319	13.706	13.7225
3834	13.4795	13.2205	13.1636	13.9562	13.7318	13.7523
3836	13.4986	13.2408	13.1823	13.9771	13.7553	13.7778
3838	13.5152	13.2576	13.1993	13.9957	13.7749	13.7995
3840	13.5304	13.2729	13.2142	14.011	13.7932	13.8185
3842	13.5431	13.285	13.2271	14.0244	13.8085	13.8351
3844	13.5545	13.2959	13.2393	14.0353	13.8232	13.8486
3846	13.5648	13.3056	13.2513	14.0442	13.8335	13.8614
3848	13.5729	13.3142	13.2612	14.0515	13.8437	13.8724
3850	13.5801	13.3223	13.2698	14.0587	13.8539	13.8817
3852	13.5874	13.3294	13.2782	14.0656	13.8616	13.8902
3854	13.5935	13.3345	13.2845	14.0721	13.8693	13.8966
3856	13.5988	13.3383	13.2907	14.0778	13.8759	13.9029
3858	13.6033	13.3433	13.297	14.0826	13.8817	13.9083
3860	13.608	13.3478	13.3013	14.0878	13.8871	13.9134
3862	13.6123	13.3516	13.3043	14.0925	13.8924	13.9204
3864	13.617	13.3531	13.3081	14.0959	13.897	13.9245
3866	13.6209	13.3556	13.3108	14.0993	13.9016	13.9282
3868	13.6239	13.3603	13.3137	14.1032	13.9039	13.9318
3870	13.6265	13.3638	13.3169	14.1061	13.9073	13.9345
3872	13.6293	13.3667	13.3196	14.1081	13.9106	13.9381
3874	13.6327	13.3686	13.3232	14.1104	13.9141	13.9409
3876	13.6355	13.3706	13.3257	14.1122	13.9158	13.9435
3878	13.637	13.3723	13.3271	14.1149	13.9187	13.9461
3880	13.6394	13.3731	13.329	14.1177	13.9212	13.9486
3882	13.6414	13.375	13.3311	14.1196	13.9225	13.9506
3884	13.6418	13.3773	13.3332	14.1215	13.9241	13.9528
3886	13.643	13.3793	13.336	14.1231	13.9265	13.9535
3888	13.6448	13.3794	13.3386	14.1235	13.9294	13.9556
3890	13.6464	13.3799	13.3399	14.1253	13.9315	13.9571
3892	13.6465	13.3807	13.3416	14.128	13.9324	13.9576
3894	13.6475	13.3815	13.343	14.1282	13.9336	13.9582
3896	13.6488	13.3827	13.3436	14.1285	13.935	13.9606
3898	13.65	13.3832	13.3442	14.1299	13.9366	13.9618
3900	13.6509	13.3838	13.3449	14.1308	13.9364	13.9621
3902	13.6517	13.3855	13.3436	14.1314	13.9365	13.9616
3904	13.6529	13.3865	13.3432	14.1318	13.937	13.9632
3906	13.6531	13.3864	13.3436	14.1326	13.9372	13.9647
3908	13.653	13.3874	13.3444	14.1329	13.9379	13.9647
3910	13.6544	13.3887	13.3452	14.1336	13.9388	13.9651
3912	13.6549	13.3895	13.345	14.1342	13.9389	13.9651
3914	13.6547	13.3894	13.3457	14.135	13.9398	13.9667
3916	13.6547	13.3897	13.3463	14.1365	13.9411	13.9674
3918	13.6541	13.391	13.3479	14.137	13.9421	13.9688
3920	13.6556	13.3911	13.3483	14.1379	13.9421	13.9699
3922	13.6564	13.3918	13.3484	14.1386	13.9428	13.97
3924	13.657	13.392	13.3488	14.1395	13.9432	13.971
3926	13.658	13.3921	13.3492	14.1401	13.9429	13.9707
3928	13.6582	13.3915	13.3492	14.14	13.9428	13.9711
3930	13.6585	13.3918	13.348	14.14	13.9431	13.9702
3932	13.6589	13.3918	13.3473	14.1407	13.9425	13.9705
3934	13.6593	13.3926	13.349	14.1413	13.9425	13.9698
3936	13.6589	13.3931	13.35	14.141	13.9433	13.97
3938	13.6583	13.3939	13.3489	14.1409	13.9443	13.9712
3940	13.6579	13.3932	13.349	14.1414	13.9454	13.9717
3942	13.6592	13.3925	13.3489	14.1417	13.946	13.971
3944	13.6591	13.3922	13.3498	14.1412	13.946	13.9705
3946	13.6589	13.3919	13.3505	14.1398	13.946	13.9705
3948	13.6591	13.3916	13.3509	14.1402	13.9453	13.9716
3950	13.6589	13.3919	13.3521	14.1414	13.9458	13.9726
3952	13.6592	13.3937	13.3521	14.1418	13.9463	13.9727
3954	13.6597	13.3936	13.3517	14.1416	13.9463	13.9721
3956	13.66	13.3933	13.3517	14.142	13.9465	13.972
3958	13.6597	13.3937	13.3522	14.142	13.9465	13.9718
3960	13.6603	13.3935	13.3526	14.1415	13.9454	13.9719
3962	13.6604	13.3939	13.3534	14.1415	13.9451	13.9722
3964	13.66	13.3934	13.3544	14.141	13.9455	13.973
3966	13.6596	13.3928	13.3543	14.1408	13.9457	13.9729
3968	13.6598	13.3926	13.3546	14.1414	13.9458	13.973
3970	13.6605	13.3933	13.3549	14.1416	13.9467	13.9722
3972	13.6599	13.3932	13.3547	14.1422	13.9468	13.9713
3974	13.66	13.3924	13.3524	14.1425	13.9465	13.9717
3976	13.6597	13.3928	13.351	14.142	13.9471	13.9718
3978	13.6603	13.393	13.3507	14.1414	13.9465	13.9716
3980	13.6603	13.3933	13.3502	14.1423	13.9473	13.9722
3982	13.6596	13.3929	13.3506	14.1425	13.9476	13.9726
3984	13.6596	13.3923	13.3519	14.1428	13.9478	13.9726
3986	13.6604	13.3922	13.3522	14.1431	13.9472	13.9723
3988	13.66	13.3914	13.3535	14.1428	13.9466	13.9735
3990	13.6605	13.3915	13.3549	14.1428	13.9472	13.9733
3992	13.6595	13.3928	13.3549	14.1424	13.9478	13.9728
3994	13.6602	13.3935	13.3558	14.1426	13.947	13.9728
3996	13.6601	13.393	13.3558	14.1424	13.9475	13.9736
[truncated: 3,134 more rows]

## Sheet: Figure 2 (93-5)
	pH 6.5	Trial 2	Trial 3	pH 7.6	Trial 2	Trial 3
Time	cp	cp	cp	cp	cp	cp
2	13.6846	12.8097	12.2264	12.5475	13.0022	12.7355
4	13.6838	12.8094	12.2266	12.5474	13.0029	12.7353
6	13.6825	12.8093	12.226	12.5481	13.0038	12.7359
8	13.6829	12.8092	12.2268	12.549	13.003	12.7363
10	13.6824	12.8087	12.2272	12.5485	13.0023	12.7351
12	13.6827	12.8068	12.2274	12.5488	13.0031	12.7357
14	13.6827	12.8066	12.2273	12.55	13.0029	12.7365
16	13.6815	12.8065	12.2272	12.5511	13.0027	12.7362
18	13.6802	12.8061	12.2267	12.5518	13.003	12.7365
20	13.6787	12.8046	12.226	12.5518	13.0029	12.7363
22	13.6785	12.804	12.2263	12.5526	13.0032	12.7352
24	13.6782	12.8036	12.2263	12.5537	13.0039	12.7361
26	13.6782	12.8035	12.2256	12.5539	13.0046	12.7375
28	13.6782	12.8038	12.2251	12.554	13.0059	12.7366
30	13.6789	12.8034	12.2253	12.5539	13.0052	12.7346
32	13.6808	12.8031	12.226	12.5548	13.005	12.7334
34	13.6829	12.803	12.2255	12.5554	13.0051	12.7325
36	13.6848	12.8035	12.2247	12.5557	13.0057	12.7327
38	13.6852	12.8039	12.2243	12.5558	13.005	12.7333
40	13.6857	12.8033	12.2237	12.5563	13.0042	12.733
42	13.6849	12.8035	12.2234	12.5571	13.0051	12.7329
44	13.6837	12.8036	12.2234	12.5583	13.0065	12.7323
46	13.6821	12.8017	12.2234	12.5603	13.0068	12.7324
48	13.6805	12.8009	12.2245	12.5603	13.0051	12.7322
50	13.6796	12.8	12.2247	12.5604	13.005	12.7322
52	13.6796	12.7995	12.2239	12.5599	13.0055	12.7324
54	13.6784	12.7995	12.2238	12.5605	13.0061	12.7327
56	13.6778	12.7987	12.2231	12.5612	13.0059	12.7319
58	13.6773	12.7988	12.2228	12.5608	13.006	12.7322
60	13.6766	12.7994	12.2223	12.5612	13.007	12.7322
62	13.6758	12.7999	12.2228	12.5615	13.0069	12.7326
64	13.6747	12.7997	12.2222	12.5608	13.0067	12.7325
66	13.6747	12.7982	12.2222	12.5614	13.0068	12.7333
68	13.6749	12.7967	12.2222	12.5618	13.0073	12.7333
70	13.6744	12.7965	12.222	12.5619	13.0065	12.7329
72	13.6736	12.7967	12.2226	12.5623	13.0051	12.7318
74	13.6739	12.7971	12.2211	12.5627	13.0054	12.7305
76	13.6746	12.7965	12.2197	12.5623	13.0053	12.73
78	13.674	12.7965	12.2199	12.5616	13.0047	12.7292
80	13.6741	12.7976	12.221	12.5618	13.0046	12.7295
82	13.6742	12.7979	12.2216	12.5629	13.0055	12.7308
84	13.6746	12.7976	12.2215	12.5631	13.0053	12.7307
86	13.6744	12.7974	12.2213	12.5631	13.0059	12.7295
88	13.673	12.7965	12.2206	12.5633	13.0064	12.7301
90	13.6724	12.7959	12.22	12.5642	13.0061	12.7299
92	13.6722	12.796	12.2201	12.565	13.0064	12.7304
94	13.6715	12.7959	12.2205	12.5649	13.0075	12.7308
96	13.6712	12.7959	12.2198	12.5654	13.0072	12.7301
98	13.6705	12.7947	12.2189	12.5659	13.0073	12.7288
100	13.6701	12.7938	12.2196	12.5661	13.0077	12.7294
102	13.669	12.7933	12.2195	12.5665	13.0079	12.7299
104	13.6684	12.7935	12.2208	12.5663	13.0071	12.7295
106	13.6689	12.7917	12.2203	12.5667	13.0069	12.7298
108	13.6655	12.7913	12.2198	12.5669	13.0065	12.7296
110	13.664	12.7912	12.2198	12.5683	13.0062	12.7298
112	13.6656	12.7906	12.219	12.569	13.0069	12.7296
114	13.6667	12.79	12.2185	12.569	13.0077	12.7285
116	13.6669	12.7899	12.2183	12.5691	13.0079	12.7331
118	13.6673	12.79	12.219	12.57	13.0087	12.7441
120	13.6668	12.7899	12.2189	12.5703	13.0093	12.7545
122	13.6668	12.7896	12.2178	12.571	13.0088	12.7604
124	13.6677	12.7899	12.2189	12.5705	13.0088	12.7631
126	13.6682	12.7899	12.2193	12.5708	13.0088	12.7643
128	13.6681	12.7894	12.218	12.5709	13.008	12.7631
130	13.6683	12.7884	12.2189	12.571	13.0076	12.7619
132	13.6684	12.7877	12.2186	12.5715	13.0069	12.7605
134	13.6682	12.7881	12.2183	12.5724	13.0067	12.7569
136	13.668	12.7886	12.2178	12.5717	13.0074	12.7548
138	13.6683	12.7883	12.2177	12.5728	13.0083	12.7525
140	13.6693	12.7868	12.2175	12.5735	13.0085	12.7504
142	13.6696	12.7854	12.2165	12.5745	13.0085	12.7477
144	13.6702	12.7873	12.2155	12.5751	13.0084	12.7449
146	13.6703	12.7879	12.2154	12.5752	13.0089	12.7434
148	13.6708	12.788	12.2162	12.5758	13.0091	12.742
150	13.6709	12.7877	12.217	12.5756	13.0083	12.7403
152	13.6712	12.7865	12.2164	12.5747	13.0084	12.7392
154	13.6708	12.7868	12.2156	12.5736	13.0086	12.7384
156	13.672	12.7869	12.2153	12.5748	13.0072	12.7375
158	13.6713	12.7852	12.2159	12.575	13.0061	12.7353
160	13.6716	12.7842	12.2169	12.5766	13.0069	12.7337
162	13.6709	12.7848	12.2161	12.5772	13.0086	12.7336
164	13.6706	12.7865	12.2151	12.5763	13.0095	12.7337
166	13.6707	12.7867	12.216	12.5762	13.0088	12.7327
168	13.6703	12.7865	12.2156	12.5777	13.009	12.7323
170	13.6699	12.7867	12.2152	12.5785	13.0104	12.7319
172	13.6687	12.7872	12.2152	12.5801	13.0102	12.7312
174	13.6682	12.7873	12.2152	12.5798	13.0101	12.7319
176	13.6686	12.7867	12.2164	12.5793	13.0105	12.7326
178	13.6692	12.7861	12.2161	12.5806	13.0097	12.7319
180	13.6685	12.7844	12.2155	12.5812	13.0102	12.7312
182	13.6683	12.7838	12.2147	12.5809	13.0096	12.73
184	13.6684	12.783	12.2141	12.5803	13.0089	12.7308
186	13.6672	12.7814	12.2137	12.5734	13.0088	12.7313
188	13.6642	12.78	12.2127	12.5228	13.0083	12.7302
190	13.6333	12.757	12.1885	12.4225	12.9992	12.7082
192	13.5497	12.6869	12.117	12.2956	12.9487	12.6456
194	13.4674	12.6225	12.0572	12.1897	12.8916	12.5879
196	13.4189	12.5861	12.0278	12.1372	12.8569	12.5552
198	13.4004	12.5743	12.0203	12.1275	12.842	12.5457
200	13.402	12.5775	12.0265	12.1462	12.8413	12.5498
202	13.4143	12.5886	12.0395	12.1781	12.8485	12.5603
204	13.4323	12.6044	12.0533	12.215	12.8593	12.5727
206	13.4529	12.6216	12.069	12.2535	12.8738	12.588
208	13.4753	12.6377	12.0849	12.2927	12.8874	12.6041
210	13.496	12.6538	12.1002	12.3286	12.9009	12.6188
212	13.5157	12.6693	12.1126	12.3625	12.914	12.6322
214	13.5342	12.6846	12.125	12.393	12.9266	12.6454
216	13.5514	12.6985	12.1379	12.42	12.9385	12.6571
218	13.5666	12.7094	12.1483	12.4433	12.9484	12.6673
220	13.5798	12.719	12.1579	12.4651	12.9579	12.6757
222	13.5891	12.7274	12.165	12.4832	12.9651	12.6831
224	13.6	12.7337	12.1708	12.4987	12.9723	12.6902
226	13.6109	12.7395	12.1771	12.5122	12.9772	12.6961
228	13.6196	12.7451	12.1814	12.5231	12.9823	12.7003
230	13.6263	12.7501	12.1851	12.5333	12.9867	12.7045
232	13.6299	12.7529	12.1877	12.5414	12.9903	12.7066
234	13.6325	12.7556	12.1912	12.5481	12.9928	12.708
236	13.6356	12.759	12.1928	12.553	12.9954	12.7093
238	13.6376	12.7611	12.1945	12.558	12.9968	12.7121
240	13.6394	12.7632	12.1951	12.5626	12.997	12.7155
242	13.6418	12.765	12.1964	12.565	12.9989	12.7182
244	13.6431	12.7657	12.1989	12.5674	13.0015	12.7186
246	13.6442	12.7666	12.1998	12.5697	13.0023	12.7189
248	13.6454	12.7665	12.2001	12.5719	13.0036	12.7194
250	13.6456	12.7661	12.2007	12.5742	13.004	12.7197
252	13.6467	12.7662	12.2004	12.5763	13.0038	12.7199
254	13.6487	12.7664	12.2011	12.5772	13.0052	12.7214
256	13.6502	12.7669	12.2025	12.5783	13.0063	12.722
258	13.6507	12.7674	12.2032	12.5802	13.0061	12.7215
260	13.6499	12.7689	12.2036	12.5808	13.0059	12.7217
262	13.6508	12.7705	12.2038	12.5816	13.0065	12.7213
264	13.6507	12.7704	12.2027	12.5845	13.0065	12.7196
266	13.6508	12.7707	12.2022	12.5852	13.0065	12.7193
268	13.6514	12.7717	12.2024	12.5843	13.0073	12.7195
270	13.6515	12.7709	12.2023	12.5845	13.0077	12.7212
272	13.6514	12.7711	12.2009	12.5856	13.0068	12.7226
274	13.6509	12.7713	12.2007	12.5858	13.0077	12.7224
276	13.6501	12.7718	12.2009	12.5872	13.0078	12.7223
278	13.6502	12.772	12.2013	12.5871	13.0084	12.7219
280	13.6496	12.7706	12.2008	12.5886	13.0081	12.7222
282	13.6487	12.7701	12.2008	12.5886	13.0082	12.7223
284	13.6483	12.7702	12.202	12.5899	13.0091	12.7224
286	13.649	12.7691	12.2027	12.5911	13.0091	12.7221
288	13.6492	12.7675	12.2036	12.5902	13.0088	12.7216
290	13.6494	12.7667	12.2037	12.5907	13.0079	12.7208
292	13.6495	12.7679	12.2035	12.5921	13.0087	12.7219
294	13.6497	12.7695	12.2026	12.5933	13.0093	12.7221
296	13.6487	12.7703	12.2017	12.5934	13.01	12.7208
298	13.6483	12.7708	12.2007	12.5936	13.0097	12.7204
300	13.6491	12.771	12.201	12.5955	13.0089	12.7214
302	13.6484	12.7697	12.2023	12.5953	13.0083	12.7215
304	13.6486	12.7702	12.2049	12.595	13.0084	12.7212
306	13.6491	12.7691	12.2048	12.5951	13.0075	12.7203
308	13.649	12.7683	12.2045	12.5955	13.0071	12.7209
310	13.6495	12.77	12.2037	12.5963	13.0082	12.7207
312	13.6495	12.7708	12.2025	12.5969	13.009	12.7196
314	13.6481	12.7695	12.2034	12.5975	13.0084	12.7193
316	13.6471	12.7693	12.2032	12.597	13.0093	12.7197
318	13.6461	12.7694	12.2017	12.5971	13.0103	12.7203
320	13.6462	12.769	12.2024	12.5967	13.0092	12.7198
322	13.6456	12.7678	12.2028	12.597	13.0089	12.7189
324	13.6449	12.7672	12.2018	12.5971	13.0085	12.7184
326	13.6448	12.7674	12.2022	12.5981	13.009	12.718
328	13.646	12.7662	12.2019	12.5985	13.01	12.7185
330	13.6464	12.766	12.2011	12.5984	13.0098	12.719
332	13.6466	12.7665	12.2006	12.5979	13.0093	12.7184
334	13.646	12.7663	12.202	12.5979	13.0093	12.7188
336	13.6471	12.765	12.2027	12.5992	13.0092	12.7194
338	13.6466	12.7657	12.2035	12.6002	13.0095	12.7194
340	13.6457	12.7674	12.2026	12.6002	13.0096	12.7185
342	13.6455	12.7667	12.2021	12.5999	13.0099	12.7185
344	13.646	12.7659	12.2026	12.6	13.0099	12.7174
346	13.6455	12.7664	12.2028	12.6012	13.0105	12.7181
348	13.6441	12.7664	12.2024	12.6021	13.0099	12.7185
350	13.6445	12.766	12.2018	12.6019	13.0093	12.7186
352	13.6446	12.7656	12.2024	12.6019	13.0096	12.718
354	13.6453	12.7665	12.2027	12.6012	13.01	12.7187
356	13.6453	12.7656	12.2019	12.6019	13.0102	12.7183
358	13.6459	12.7652	12.2012	12.602	13.0103	12.7183
360	13.6462	12.7653	12.201	12.6022	13.0117	12.718
362	13.6461	12.7653	12.2008	12.6024	13.0107	12.7173
364	13.6458	12.7656	12.2005	12.6029	13.0105	12.7167
366	13.6458	12.7656	12.1999	12.6032	13.0113	12.7173
368	13.6464	12.7654	12.1995	12.6035	13.0106	12.7178
370	13.6473	12.765	12.1994	12.6045	13.0101	12.7179
372	13.647	12.7649	12.1992	12.6057	13.0097	12.7167
374	13.6475	12.7651	12.2002	12.6054	13.0092	12.7167
376	13.6479	12.7654	12.1994	12.606	13.0095	12.7173
378	13.6471	12.7647	12.1995	12.6059	13.0096	12.7175
380	13.6469	12.7628	12.1988	12.6056	13.0085	12.7177
382	13.6475	12.7633	12.1974	12.606	13.0093	12.7172
384	13.6475	12.7633	12.1977	12.6067	13.01	12.7167
386	13.6467	12.7627	12.1986	12.6073	13.01	12.7169
388	13.6456	12.7624	12.1989	12.6079	13.0099	12.7166
390	13.6452	12.7625	12.1992	12.6078	13.0098	12.7164
392	13.6453	12.7622	12.1992	12.6073	13.0091	12.717
394	13.6471	12.761	12.2	12.6057	13.0096	12.7172
396	13.6478	12.7618	12.2	12.6052	13.0106	12.7173
398	13.6478	12.7621	12.1991	12.607	13.01	12.7172
400	13.6482	12.7615	12.1988	12.6089	13.0092	12.7157
402	13.648	12.7618	12.1986	12.6084	13.0095	12.7159
404	13.6476	12.762	12.1986	12.6084	13.0097	12.716
406	13.6472	12.7618	12.199	12.6086	13.0091	12.7157
408	13.6465	12.7616	12.199	12.6085	13.0089	12.7153
410	13.6454	12.7613	12.1996	12.6092	13.0086	12.7151
412	13.646	12.7623	12.2001	12.6101	13.0095	12.7155
414	13.6466	12.7623	12.1997	12.61	13.0096	12.7157
416	13.6448	12.7615	12.1985	12.6099	13.0089	12.7163
418	13.6441	12.7605	12.1982	12.6096	13.0085	12.7162
420	13.6422	12.7596	12.1986	12.6109	13.009	12.7153
422	13.6405	12.7588	12.1981	12.6117	13.0089	12.7143
424	13.6399	12.758	12.1965	12.6109	13.0079	12.7136
426	13.6263	12.7318	12.17	12.5996	12.9956	12.6883
428	13.5568	12.6428	12.0815	12.5372	12.9295	12.6059
430	13.4395	12.5074	11.9526	12.4245	12.8149	12.4805
432	13.2953	12.3498	11.8084	12.2848	12.6726	12.3315
434	13.1425	12.1899	11.661	12.1364	12.5228	12.1762
436	12.9952	12.0389	11.518	11.9877	12.3737	12.024
438	12.8572	11.8993	11.3843	11.8471	12.2293	11.8827
440	12.7291	11.7711	11.2655	11.7165	12.0953	11.7525
442	12.6222	11.6763	11.1752	11.6053	11.9839	11.6556
444	12.5743	11.6542	11.1568	11.5501	11.9372	11.6289
446	12.5908	11.6915	11.1974	11.5621	11.9553	11.6608
448	12.6506	11.7651	11.2713	11.6177	12.0155	11.7294
450	12.7325	11.8553	11.3606	11.6982	12.0984	11.8168
452	12.8214	11.951	11.4515	11.7893	12.1899	11.9116
454	12.9136	12.0463	11.5409	11.8812	12.2816	12.0045
456	13.0012	12.1377	11.6244	11.9704	12.3688	12.0925
458	13.0821	12.2203	11.7005	12.0525	12.4511	12.1738
460	13.1556	12.2942	11.7685	12.1266	12.5246	12.2468
462	13.2211	12.3589	11.8283	12.1939	12.5901	12.3125
464	13.2796	12.4154	11.8809	12.2536	12.6483	12.3681
466	13.3308	12.4635	11.9261	12.3051	12.699	12.4178
468	13.3733	12.505	11.9644	12.3494	12.7429	12.461
470	13.4106	12.5404	11.9973	12.3878	12.7807	12.497
472	13.4432	12.5708	12.0278	12.4216	12.8111	12.5281
474	13.4715	12.5973	12.0517	12.4492	12.8379	12.5538
476	13.495	12.618	12.0713	12.4724	12.8604	12.576
478	13.514	12.6351	12.0881	12.4915	12.8801	12.5941
480	13.5305	12.6508	12.1022	12.5082	12.8958	12.608
482	13.5436	12.6632	12.113	12.5231	12.9094	12.6196
484	13.5544	12.6731	12.1226	12.5353	12.9203	12.6283
486	13.5645	12.6815	12.1312	12.5451	12.9299	12.6366
488	13.5734	12.6892	12.137	12.553	12.9381	12.6442
490	13.5804	12.6946	12.143	12.5593	12.9444	12.6507
492	13.5866	12.698	12.1487	12.5644	12.9504	12.656
494	13.5919	12.7021	12.1534	12.5685	12.9549	12.66
496	13.5969	12.7072	12.1573	12.5739	12.9581	12.6656
498	13.6005	12.7124	12.1604	12.5793	12.9614	12.6693
500	13.6047	12.716	12.1632	12.5832	12.9644	12.6709
502	13.6077	12.7202	12.1656	12.5862	12.9661	12.6732
504	13.611	12.7225	12.1679	12.5882	12.9703	12.6753
506	13.6127	12.7238	12.1694	12.5892	12.9725	12.6771
508	13.616	12.7247	12.1711	12.5913	12.9749	12.6799
510	13.6174	12.7259	12.1729	12.5948	12.9758	12.682
512	13.618	12.7291	12.174	12.5983	12.9773	12.6828
514	13.6202	12.7312	12.1746	12.6002	12.9785	12.6843
516	13.6216	12.7325	12.1751	12.602	12.9793	12.6852
518	13.6214	12.734	12.1761	12.6039	12.9809	12.6861
520	13.6233	12.7353	12.1777	12.605	12.9828	12.6869
522	13.6258	12.7363	12.1781	12.6067	12.9834	12.6868
524	13.6265	12.7372	12.1778	12.6091	12.9826	12.6885
526	13.6274	12.7369	12.178	12.61	12.9834	12.6903
528	13.6282	12.7369	12.1796	12.6109	12.9865	12.6911
530	13.6283	12.7372	12.1803	12.6121	12.989	12.6915
532	13.6284	12.7378	12.1809	12.6128	12.9902	12.6923
534	13.6279	12.7377	12.1814	12.6119	12.9913	12.6928
536	13.6277	12.7387	12.1817	12.6125	12.9912	12.6929
538	13.6289	12.7383	12.1817	12.6141	12.9922	12.6935
540	13.6292	12.7378	12.1831	12.6149	12.9914	12.6941
542	13.6296	12.7386	12.1837	12.6163	12.992	12.695
544	13.6304	12.7391	12.1844	12.6174	12.9934	12.6955
546	13.6304	12.7398	12.1847	12.6175	12.9945	12.6954
548	13.6308	12.7414	12.1855	12.6185	12.9952	12.6962
550	13.6291	12.7414	12.186	12.6185	12.9949	12.6962
552	13.6291	12.7417	12.1855	12.6189	12.9946	12.6958
554	13.6296	12.7414	12.186	12.6189	12.9936	12.6954
556	13.63	12.7396	12.1862	12.6192	12.9929	12.6959
558	13.6317	12.7387	12.1858	12.6211	12.993	12.6965
560	13.6322	12.7401	12.1854	12.6214	12.9923	12.6977
562	13.6323	12.7404	12.1845	12.6212	12.9926	12.6979
564	13.6323	12.741	12.1838	12.6215	12.9935	12.6986
566	13.6327	12.7411	12.1851	12.6223	12.9935	12.6987
568	13.6331	12.7417	12.1852	12.6231	12.9926	12.6989
570	13.6334	12.7424	12.1846	12.6231	12.9931	12.698
572	13.6332	12.7424	12.1843	12.6238	12.9943	12.6979
574	13.6326	12.7426	12.1841	12.6248	12.9944	12.6988
576	13.6323	12.7423	12.1845	12.6253	12.9942	12.6982
578	13.6313	12.7424	12.1852	12.6252	12.9933	12.6975
580	13.6311	12.7424	12.1856	12.6249	12.9932	12.6985
582	13.6316	12.7414	12.1865	12.625	12.9938	12.6989
584	13.6317	12.7419	12.1865	12.6243	12.994	12.6984
586	13.6319	12.7407	12.1867	12.6245	12.9943	12.6979
588	13.6332	12.7402	12.1877	12.6256	12.9954	12.6977
590	13.6348	12.7409	12.187	12.626	12.9956	12.697
592	13.6356	12.7409	12.1868	12.6263	12.9951	12.6981
594	13.6373	12.7411	12.1858	12.6263	12.9946	12.6983
596	13.6384	12.7408	12.1858	12.6273	12.9943	12.6976
598	13.6385	12.7402	12.1857	12.6282	12.9949	12.6976
600	13.6384	12.7404	12.1862	12.6288	12.995	12.6977
602	13.6382	12.7403	12.1855	12.6282	12.9949	12.6966
604	13.6387	12.7395	12.1832	12.6284	12.995	12.6955
606	13.6377	12.7393	12.1821	12.6287	12.9949	12.6961
608	13.6348	12.7386	12.1828	12.6294	12.9939	12.6961
610	13.6339	12.738	12.184	12.6292	12.9946	12.6963
612	13.6324	12.737	12.1841	12.6277	12.9939	12.6963
614	13.6324	12.737	12.1837	12.6275	12.9941	12.6958
616	13.6316	12.7381	12.1849	12.6282	12.9942	12.6964
618	13.6317	12.7386	12.1852	12.6287	12.9947	12.6969
620	13.6318	12.7376	12.1857	12.6295	12.9951	12.6965
622	13.6319	12.7373	12.185	12.6292	12.9943	12.6962
624	13.6326	12.7376	12.1835	12.6297	12.994	12.6963
626	13.6332	12.7385	12.184	12.6291	12.9938	12.6962
628	13.6333	12.7379	12.1846	12.6285	12.9938	12.6963
630	13.635	12.7372	12.1852	12.628	12.9946	12.696
632	13.637	12.7381	12.185	12.6281	12.9938	12.6953
634	13.637	12.7382	12.1849	12.6287	12.9939	12.696
636	13.6372	12.7385	12.1844	12.6292	12.9937	12.6961
638	13.6369	12.7371	12.184	12.6302	12.9938	12.6946
640	13.6363	12.7372	12.1844	12.6305	12.9927	12.6929
642	13.6359	12.7379	12.1851	12.6301	12.9924	12.6926
644	13.6363	12.7369	12.1847	12.6306	12.9931	12.6911
646	13.636	12.7367	12.1856	12.6305	12.9927	12.6899
648	13.6354	12.7366	12.1863	12.6298	12.9919	12.6915
650	13.6345	12.7377	12.1858	12.63	12.992	12.6928
652	13.6334	12.7386	12.1848	12.6299	12.9928	12.693
654	13.6327	12.7379	12.1857	12.6298	12.9936	12.6929
656	13.6335	12.7375	12.1861	12.6302	12.9932	12.6933
658	13.6332	12.7377	12.1853	12.6314	12.9922	12.6935
660	13.6327	12.7376	12.1844	12.6317	12.9909	12.693
662	13.6326	12.7365	12.1849	12.6317	12.9909	12.6925
664	13.6326	12.7351	12.1834	12.6323	12.9908	12.6914
666	13.6184	12.7084	12.152	12.6215	12.9746	12.6629
668	13.5506	12.6189	12.0562	12.5581	12.9012	12.5755
670	13.4336	12.4825	11.9184	12.4452	12.7819	12.4438
672	13.2911	12.3257	11.7659	12.3062	12.6377	12.291
674	13.138	12.1677	11.6125	12.1558	12.4828	12.1326
676	12.9896	12.0181	11.4669	12.0067	12.3324	11.9784
678	12.8495	11.878	11.3333	11.8666	12.1895	11.833
680	12.7205	11.7514	11.2141	11.737	12.0584	11.7002
682	12.6085	11.6557	11.1284	11.6241	11.9474	11.5976
684	12.5551	11.63	11.1152	11.5657	11.8991	11.5669
686	12.5687	11.6662	11.1612	11.5751	11.915	11.5981
688	12.6265	11.7425	11.2396	11.6286	11.9741	11.6682
690	12.7083	11.8358	11.3306	11.708	12.0562	11.7583
692	12.7998	11.9332	11.425	11.7988	12.1479	11.8557
694	12.8912	12.0269	11.5174	11.8905	12.2404	11.9521
696	12.9796	12.1158	11.6025	11.9795	12.3285	12.0434
698	13.0622	12.1982	11.6798	12.0624	12.4118	12.1281
700	13.1371	12.2709	11.7487	12.138	12.488	12.2041
702	13.2047	12.3351	11.8104	12.2065	12.5569	12.2714
704	13.2642	12.391	11.8645	12.2665	12.6174	12.3301
706	13.3155	12.4411	11.9115	12.3184	12.669	12.3826
708	13.3588	12.4841	11.9513	12.3631	12.7161	12.4265
710	13.3959	12.5195	11.986	12.4019	12.7541	12.4638
712	13.429	12.5498	12.0137	12.4359	12.7866	12.4955
714	13.4571	12.5752	12.0377	12.4651	12.8149	12.5216
716	13.4788	12.5967	12.0579	12.4879	12.8383	12.5434
718	13.4985	12.616	12.075	12.508	12.8578	12.5628
720	13.5154	12.6305	12.0898	12.5252	12.8736	12.5789
722	13.528	12.6427	12.1017	12.5392	12.887	12.5929
724	13.5396	12.653	12.1119	12.5519	12.8987	12.6029
726	13.5486	12.6624	12.1207	12.5617	12.9089	12.61
728	13.5567	12.6696	12.1278	12.5696	12.9174	12.6186
730	13.5634	12.6752	12.1327	12.577	12.9242	12.6268
732	13.5699	12.6801	12.139	12.5839	12.9298	12.6325
734	13.5761	12.6849	12.1439	12.589	12.9345	12.6373
736	13.5805	12.6898	12.1467	12.5939	12.9394	12.6418
738	13.5836	12.6931	12.1492	12.5976	12.9443	12.6455
740	13.5862	12.6951	12.1521	12.6006	12.947	12.6472
742	13.5896	12.6993	12.154	12.6036	12.9491	12.6491
744	13.5925	12.7018	12.1564	12.6067	12.9499	12.652
746	13.595	12.7043	12.1586	12.6095	12.9513	12.6555
748	13.5977	12.7048	12.1599	12.613	12.954	12.6569
750	13.6002	12.7063	12.1618	12.6156	12.9565	12.6574
752	13.6021	12.7067	12.1635	12.6183	12.9583	12.6602
754	13.604	12.7078	12.1647	12.621	12.9597	12.6624
756	13.607	12.7088	12.1666	12.6252	12.9611	12.6635
758	13.6091	12.7108	12.1679	12.6283	12.9628	12.6655
760	13.6094	12.7129	12.1692	12.6289	12.9642	12.6667
762	13.6095	12.7149	12.17	12.6302	12.9649	12.6686
764	13.6101	12.7156	12.1711	12.6306	12.9663	12.6699
766	13.6116	12.7167	12.1727	12.6309	12.9678	12.6702
768	13.6121	12.7165	12.1731	12.6315	12.9684	12.6706
770	13.6127	12.7163	12.1726	12.6315	12.9697	12.6698
772	13.6137	12.7167	12.174	12.6327	12.971	12.6684
774	13.614	12.7167	12.1744	12.6334	12.9718	12.6669
776	13.6148	12.7168	12.175	12.6343	12.9722	12.6686
778	13.6158	12.7181	12.1749	12.6342	12.9727	12.6717
780	13.6163	12.7195	12.1748	12.6334	12.9729	12.6738
782	13.6174	12.7197	12.1754	12.6333	12.9726	12.6753
784	13.6181	12.7203	12.1761	12.6336	12.9725	12.6765
786	13.6186	12.7208	12.1772	12.6347	12.973	12.6766
788	13.6201	12.7211	12.1778	12.6358	12.9733	12.6767
790	13.6203	12.721	12.177	12.6359	12.9727	12.6759
792	13.62	12.7193	12.1775	12.6358	12.9725	12.6757
794	13.6204	12.7196	12.1777	12.6369	12.9738	12.6761
796	13.622	12.7208	12.178	12.6376	12.9753	12.6758
798	13.6227	12.7223	12.1784	12.6359	12.9751	12.6749
800	13.6237	12.7231	12.1782	12.636	12.9758	12.6748
802	13.6243	12.7236	12.1781	12.6367	12.9752	12.6754
804	13.6244	12.7234	12.1788	12.6376	12.9749	12.6765
806	13.6246	12.7227	12.1786	12.6381	12.975	12.6763
808	13.6244	12.7219	12.1781	12.6381	12.9754	12.676
810	13.6256	12.7198	12.1784	12.6386	12.9755	12.6762
812	13.6263	12.7188	12.1787	12.6381	12.9767	12.6768
814	13.6267	12.7203	12.1792	12.6381	12.9772	12.6756
816	13.6264	12.7224	12.1804	12.6375	12.976	12.6745
818	13.6263	12.7225	12.1807	12.6395	12.9754	12.6745
820	13.6258	12.7229	12.1807	12.6411	12.9762	12.6753
822	13.6249	12.7231	12.1807	12.6418	12.9761	12.6745
824	13.6252	12.723	12.1802	12.6418	12.9763	12.6734
826	13.6256	12.7223	12.1806	12.6416	12.9758	12.6739
828	13.6254	12.7221	12.1816	12.6422	12.9751	12.6749
830	13.6254	12.7232	12.1819	12.6427	12.9748	12.6753
832	13.6246	12.7239	12.1821	12.6431	12.9744	12.6747
834	13.6237	12.724	12.1819	12.6432	12.9739	12.6745
836	13.6236	12.7238	12.1822	12.6431	12.9755	12.6753
838	13.6239	12.724	12.1816	12.6435	12.9756	12.676
840	13.623	12.7233	12.1808	12.6437	12.9747	12.6761
842	13.6228	12.7224	12.1803	12.6447	12.9746	12.6754
844	13.6238	12.7226	12.1809	12.6449	12.975	12.6751
846	13.6237	12.7228	12.1808	12.6454	12.9744	12.6745
848	13.6235	12.7225	12.1807	12.6448	12.9739	12.6746
850	13.6233	12.7225	12.1808	12.6425	12.9733	12.6746
852	13.6237	12.7222	12.1819	12.6424	12.973	12.6743
854	13.6229	12.7225	12.1815	12.6438	12.9726	12.6733
856	13.6214	12.7232	12.1824	12.6451	12.9734	12.6738
858	13.6205	12.7232	12.1829	12.6454	12.9731	12.6744
860	13.6199	12.7235	12.1831	12.6453	12.9727	12.674
862	13.62	12.7222	12.1818	12.6469	12.9711	12.6735
864	13.6211	12.7215	12.181	12.6474	12.9726	12.6735
866	13.6212	12.7223	12.1818	12.6473	12.974	12.6733
868	13.6213	12.722	12.1822	12.6475	12.9738	12.6739
870	13.6213	12.7219	12.1838	12.646	12.9744	12.675
872	13.6202	12.7211	12.184	12.6447	12.9741	12.6749
874	13.6203	12.7223	12.183	12.6454	12.9737	12.6749
876	13.6207	12.7233	12.1838	12.645	12.9727	12.6752
878	13.6204	12.723	12.1837	12.646	12.9722	12.6739
880	13.6206	12.7224	12.1832	12.6467	12.9717	12.674
882	13.6218	12.7225	12.1822	12.6476	12.9728	12.6744
884	13.6225	12.7217	12.1827	12.6477	12.9731	12.6742
886	13.6229	12.7213	12.1827	12.6471	12.9716	12.6741
888	13.6221	12.7213	12.1833	12.6476	12.971	12.6744
890	13.6222	12.7209	12.184	12.6476	12.9709	12.674
892	13.6227	12.7209	12.1837	12.6471	12.9709	12.6722
894	13.6229	12.7221	12.1841	12.6484	12.9703	12.6722
896	13.6225	12.7214	12.1833	12.6487	12.971	12.6722
898	13.6232	12.7208	12.1839	12.649	12.9718	12.6724
900	13.6229	12.7214	12.1826	12.6482	12.9713	12.6721
902	13.6218	12.7208	12.1837	12.6482	12.9709	12.6718
904	13.6209	12.7191	12.1828	12.6476	12.9702	12.6712
906	13.609	12.6918	12.1534	12.6386	12.9539	12.6434
908	13.5425	12.6021	12.0588	12.5793	12.8797	12.5532
910	13.4257	12.469	11.924	12.4672	12.7595	12.4215
912	13.2808	12.3141	11.7711	12.3311	12.6133	12.2672
914	13.1271	12.1567	11.6169	12.1808	12.4598	12.108
916	12.9778	12.0067	11.4714	12.0315	12.3102	11.953
918	12.8387	11.8676	11.3373	11.8882	12.1676	11.8091
920	12.7103	11.741	11.2166	11.7587	12.0356	11.677
922	12.5998	11.645	11.1271	11.6452	11.9246	11.5757
924	12.5463	11.6159	11.1094	11.5843	11.8746	11.545
926	12.5579	11.6493	11.153	11.5925	11.8893	11.5745
928	12.6143	11.7243	11.2315	11.6455	11.9464	11.6453
930	12.6946	11.8174	11.3232	11.7234	12.0299	11.7346
932	12.7852	11.9144	11.4193	11.8132	12.1229	11.8308
934	12.8771	12.0091	11.5115	11.9041	12.2161	11.9278
936	12.9649	12.0981	11.5984	11.9933	12.3057	12.0191
938	13.046	12.18	11.6767	12.0771	12.3887	12.1038
940	13.1214	12.2542	11.7475	12.1523	12.4655	12.1811
942	13.188	12.3193	11.8108	12.2205	12.5332	12.2471
944	13.247	12.3751	11.8652	12.2803	12.5925	12.3053
946	13.2996	12.4237	11.912	12.3319	12.645	12.3562
948	13.3445	12.4672	11.9515	12.3763	12.6897	12.4019
950	13.3828	12.5039	11.9847	12.4154	12.729	12.4417
952	13.4144	12.5355	12.0139	12.4488	12.7621	12.4752
954	13.4414	12.5611	12.0385	12.477	12.7897	12.5021
956	13.4658	12.5828	12.0594	12.5014	12.8129	12.5249
958	13.4849	12.601	12.0757	12.5218	12.8323	12.5443
960	13.5002	12.6153	12.0901	12.5385	12.8486	12.561
962	13.5148	12.6276	12.1021	12.5531	12.864	12.5746
964	13.5264	12.6388	12.1134	12.5654	12.8753	12.5849
966	13.5368	12.6477	12.1228	12.5754	12.885	12.5941
968	13.5448	12.6547	12.1299	12.5835	12.8945	12.6005
970	13.5516	12.6606	12.1353	12.5903	12.9026	12.6073
972	13.558	12.6661	12.1399	12.5964	12.9081	12.6128
974	13.5633	12.6712	12.1451	12.6014	12.9133	12.6178
976	13.5683	12.6754	12.1491	12.6065	12.9186	12.622
978	13.5717	12.6782	12.152	12.6106	12.9218	12.6256
980	13.5759	12.68	12.1551	12.6144	12.924	12.6284
982	13.5798	12.6817	12.1577	12.6175	12.9263	12.6323
984	13.5827	12.6851	12.1602	12.6198	12.9287	12.6349
986	13.5849	12.6878	12.1624	12.6215	12.9321	12.6372
988	13.5865	12.6905	12.1646	12.625	12.9343	12.6377
990	13.5874	12.6927	12.1667	12.6269	12.9361	12.6392
992	13.5886	12.6941	12.1677	12.6294	12.9378	12.6407
994	13.5907	12.6963	12.1697	12.6312	12.9396	12.6424
996	13.5927	12.6977	12.1714	12.633	12.9409	12.6431
998	13.5949	12.6987	12.1731	12.6349	12.9423	12.6439
1000	13.5959	12.6994	12.1737	12.6362	12.9428	12.6451
1002	13.5971	12.6996	12.1734	12.6372	12.9428	12.6469
1004	13.5987	12.7008	12.1741	12.6384	12.9445	12.6483
1006	13.6004	12.7012	12.1758	12.6385	12.9451	12.6489
1008	13.6021	12.702	12.1764	12.6383	12.9454	12.6502
1010	13.6025	12.7033	12.1767	12.6396	12.9471	12.6514
1012	13.6031	12.7044	12.1765	12.6415	12.9475	12.6511
1014	13.6038	12.7056	12.1785	12.6433	12.9484	12.6518
1016	13.6061	12.706	12.1801	12.6436	12.9488	12.6524
1018	13.6059	12.7058	12.1798	12.6438	12.9485	12.6533
1020	13.6061	12.7057	12.1791	12.6445	12.9485	12.6542
1022	13.6071	12.7055	12.1794	12.6458	12.9499	12.6544
1024	13.608	12.7059	12.1814	12.6465	12.9496	12.6563
1026	13.6088	12.7066	12.1827	12.6473	12.9505	12.6568
1028	13.6092	12.7087	12.1827	12.6477	12.9515	12.6559
1030	13.6105	12.7083	12.1832	12.6473	12.9513	12.656
1032	13.6107	12.7075	12.1833	12.6478	12.9519	12.6561
1034	13.6107	12.7066	12.1839	12.6482	12.9527	12.656
1036	13.6108	12.7075	12.184	12.6488	12.9523	12.6557
1038	13.6111	12.7078	12.1842	12.6492	12.9532	12.6549
1040	13.6112	12.7077	12.1847	12.6494	12.954	12.6552
1042	13.6109	12.7072	12.1848	12.6497	12.9541	12.6564
1044	13.6107	12.7078	12.1849	12.6501	12.9533	12.6578
1046	13.6106	12.7088	12.185	12.65	12.952	12.6584
1048	13.6097	12.7106	12.1845	12.6498	12.9517	12.6579
1050	13.6088	12.7111	12.1849	12.6505	12.9536	12.657
1052	13.6097	12.7104	12.1857	12.6506	12.9538	12.6586
1054	13.61	12.7102	12.1855	12.6506	12.9537	12.6591
1056	13.6095	12.7106	12.1871	12.6516	12.9537	12.6593
1058	13.6097	12.71	12.1873	12.6521	12.9536	12.6608
1060	13.6088	12.7103	12.1867	12.6516	12.953	12.661
1062	13.609	12.71	12.1883	12.6516	12.9532	12.6604
1064	13.6085	12.7091	12.1877	12.6514	12.9539	12.6596
1066	13.6082	12.7096	12.1858	12.6514	12.9537	12.6603
1068	13.608	12.7101	12.1864	12.6522	12.9525	12.6605
1070	13.6075	12.7104	12.1867	12.652	12.9524	12.66
1072	13.6072	12.7112	12.1871	12.6526	12.954	12.6599
1074	13.608	12.7116	12.1882	12.651	12.9541	12.6604
1076	13.6081	12.7107	12.1876	12.6518	12.9527	12.6605
1078	13.608	12.7093	12.1874	12.6525	12.9526	12.66
1080	13.6073	12.7093	12.1872	12.6534	12.9521	12.6599
1082	13.607	12.7097	12.1876	12.6538	12.9526	12.6606
1084	13.6065	12.7105	12.1884	12.654	12.953	12.661
1086	13.6067	12.7107	12.1887	12.655	12.9529	12.6609
1088	13.6055	12.7103	12.1895	12.6557	12.9526	12.6609
1090	13.6048	12.7073	12.1901	12.655	12.9523	12.661
1092	13.6052	12.7066	12.1902	12.6542	12.9515	12.6602
1094	13.605	12.7071	12.1905	12.6536	12.9513	12.6601
1096	13.6049	12.709	12.1896	12.6537	12.9516	12.6597
1098	13.6045	12.7104	12.1885	12.6545	12.9519	12.6594
1100	13.6044	12.7125	12.1895	12.6549	12.9514	12.6596
1102	13.6057	12.7142	12.1893	12.6547	12.9512	12.6583
1104	13.6061	12.7139	12.1897	12.655	12.953	12.6579
1106	13.6066	12.7132	12.1909	12.6546	12.9535	12.6592
1108	13.6071	12.7122	12.1914	12.6547	12.9528	12.6599
1110	13.6067	12.7123	12.1895	12.6543	12.9535	12.6596
1112	13.6066	12.7119	12.1884	12.6544	12.9531	12.6592
1114	13.6065	12.7114	12.1887	12.6551	12.9526	12.6589
1116	13.6067	12.711	12.1895	12.6555	12.9526	12.6604
1118	13.6062	12.7106	12.1907	12.6551	12.9535	12.6599
1120	13.6064	12.7101	12.1918	12.6554	12.953	12.6593
1122	13.6071	12.71	12.1929	12.6562	12.9534	12.6588
1124	13.6071	12.7104	12.1924	12.6567	12.9542	12.6585
1126	13.6063	12.7111	12.1922	12.6563	12.9536	12.6575
1128	13.6069	12.71	12.1921	12.6554	12.9528	12.6579
1130	13.6067	12.7084	12.1917	12.6562	12.952	12.6593
1132	13.6065	12.7084	12.1915	12.6573	12.9517	12.659
1134	13.6066	12.7095	12.1908	12.6574	12.952	12.6591
1136	13.6057	12.7093	12.1907	12.6571	12.952	12.6596
1138	13.6055	12.7084	12.191	12.657	12.9511	12.6581
1140	13.6057	12.7091	12.191	12.6578	12.9505	12.6562
1142	13.6063	12.7102	12.1902	12.6579	12.95	12.6574
1144	13.6051	12.7088	12.188	12.6582	12.9491	12.6566
1146	13.5949	12.6833	12.1604	12.6493	12.9356	12.6297
1148	13.531	12.598	12.0679	12.5902	12.8662	12.5415
1150	13.4168	12.4664	11.9344	12.4799	12.7495	12.4117
1152	13.2744	12.3151	11.782	12.3419	12.6051	12.2592
1154	13.123	12.1574	11.63	12.1927	12.4513	12.0999
1156	12.9725	12.0055	11.4853	12.0453	12.2995	11.9438
1158	12.8332	11.8609	11.3512	11.9066	12.1555	11.7992
1160	12.7034	11.7321	11.2308	11.7773	12.0222	11.6662
1162	12.592	11.6297	11.1412	11.6643	11.9085	11.5612
1164	12.5329	11.5962	11.1244	11.6008	11.8511	11.5246
1166	12.5406	11.6269	11.1647	11.6053	11.8612	11.5512
1168	12.5946	11.7004	11.2413	11.6552	11.9162	11.6201
1170	12.6765	11.7931	11.3344	11.7312	11.9975	11.7105
1172	12.7685	11.8913	11.4299	11.82	12.0889	11.8084
1174	12.8617	11.9877	11.5206	11.9113	12.1839	11.9058
1176	12.9515	12.0786	11.607	11.9996	12.2752	11.9982
1178	13.0337	12.1615	11.6857	12.082	12.3596	12.0836
1180	13.1092	12.2364	11.7565	12.1583	12.4357	12.161
1182	13.176	12.3015	11.8183	12.2263	12.5053	12.2297
1184	13.2351	12.3589	11.873	12.2861	12.566	12.2898
1186	13.2855	12.409	11.9192	12.3381	12.619	12.3416
1188	13.3306	12.4521	11.9591	12.3815	12.6641	12.3865
1190	13.3695	12.4897	11.9938	12.4201	12.7037	12.4253
1192	13.4018	12.5197	12.0236	12.4543	12.7388	12.4577
1194	13.4278	12.5463	12.0477	12.4844	12.7682	12.4852
1196	13.4512	12.5685	12.068	12.5085	12.792	12.5074
1198	13.4705	12.5869	12.0849	12.529	12.8124	12.5273
1200	13.4859	12.6018	12.0992	12.5462	12.8288	12.5429
1202	13.5006	12.6145	12.112	12.5596	12.842	12.5569
1204	13.513	12.6267	12.1214	12.5714	12.8537	12.5681
1206	13.5235	12.6353	12.129	12.5822	12.8635	12.5786
1208	13.5316	12.6419	12.1359	12.5906	12.8722	12.5877
1210	13.5385	12.6478	12.1418	12.5988	12.8805	12.5952
1212	13.5437	12.6521	12.1475	12.6052	12.8857	12.6
1214	13.5487	12.6568	12.153	12.6104	12.8911	12.6044
1216	13.5533	12.6619	12.1569	12.615	12.8945	12.6082
1218	13.5571	12.666	12.1598	12.6183	12.8983	12.6133
1220	13.5595	12.6684	12.1633	12.6218	12.9015	12.6175
1222	13.5616	12.6723	12.1667	12.6261	12.9053	12.6208
1224	13.5643	12.6755	12.1688	12.6295	12.9078	12.624
1226	13.5665	12.6782	12.1715	12.6318	12.9105	12.6262
1228	13.5692	12.6808	12.174	12.6341	12.9123	12.6286
1230	13.5719	12.6829	12.1765	12.636	12.9143	12.6307
1232	13.5749	12.6853	12.177	12.6383	12.9162	12.6317
1234	13.5768	12.6868	12.1775	12.6395	12.9179	12.6309
1236	13.5773	12.6873	12.1783	12.6409	12.9199	12.6322
1238	13.5787	12.6891	12.1807	12.6429	12.9212	12.6353
1240	13.5797	12.6896	12.1821	12.6434	12.9229	12.6373
1242	13.5815	12.6896	12.1843	12.6438	12.9239	12.6388
1244	13.5817	12.691	12.185	12.6451	12.9255	12.6396
1246	13.5832	12.6922	12.1856	12.6464	12.9257	12.6401
1248	13.5837	12.6926	12.1872	12.6472	12.9264	12.6403
1250	13.5846	12.6937	12.1883	12.6469	12.9276	12.6409
1252	13.5865	12.6952	12.1887	12.6483	12.928	12.6419
1254	13.5877	12.6967	12.1884	12.6503	12.9285	12.6424
1256	13.5884	12.6962	12.1894	12.65	12.9285	12.6441
1258	13.59	12.6959	12.1895	12.6503	12.9292	12.644
1260	13.5909	12.6968	12.1903	12.6507	12.9294	12.6449
1262	13.5914	12.697	12.191	12.6505	12.9297	12.6457
1264	13.5917	12.697	12.1912	12.6521	12.931	12.6467
1266	13.5888	12.6967	12.1918	12.6532	12.9314	12.6462
1268	13.5845	12.6971	12.1933	12.6536	12.9318	12.6464
1270	13.5864	12.698	12.1939	12.6534	12.9315	12.6472
1272	13.5901	12.6989	12.1941	12.6547	12.9321	12.6486
1274	13.5931	12.699	12.1941	12.6552	12.933	12.6485
1276	13.5953	12.6981	12.1933	12.655	12.9324	12.6474
1278	13.5953	12.6983	12.1933	12.6544	12.9329	12.6486
1280	13.5952	12.6983	12.1928	12.6553	12.9333	12.6501
1282	13.5952	12.6983	12.1938	12.6556	12.934	12.6501
1284	13.5961	12.6983	12.195	12.6548	12.9329	12.6508
1286	13.5967	12.6973	12.1957	12.6553	12.9321	12.6508
1288	13.5961	12.6978	12.1947	12.6558	12.9329	12.6502
1290	13.5955	12.698	12.1948	12.6558	12.9338	12.6501
1292	13.5956	12.6985	12.1954	12.6569	12.9349	12.651
1294	13.5965	12.6988	12.1963	12.6593	12.9348	12.6511
1296	13.5952	12.698	12.1959	12.6601	12.9347	12.6512
1298	13.5943	12.6987	12.1974	12.66	12.9342	12.6505
1300	13.5951	12.6994	12.1979	12.6598	12.9342	12.6501
1302	13.5961	12.6987	12.1973	12.6598	12.9352	12.651
1304	13.5969	12.6985	12.1976	12.6596	12.9346	12.6508
1306	13.5954	12.7001	12.197	12.6609	12.9342	12.6506
1308	13.5919	12.6997	12.1965	12.6612	12.9347	12.6505
1310	13.5901	12.6997	12.1961	12.6608	12.9353	12.6506
1312	13.5925	12.7	12.1966	12.6607	12.9358	12.6514
1314	13.5945	12.6993	12.1971	12.6604	12.9353	12.6511
1316	13.595	12.6985	12.1986	12.6599	12.9348	12.6509
1318	13.5957	12.6983	12.1981	12.66	12.935	12.6518
1320	13.5964	12.6991	12.1965	12.6607	12.9354	12.651
1322	13.5952	12.6998	12.1994	12.6612	12.9363	12.6506
1324	13.5954	12.6995	12.2006	12.6622	12.9362	12.6511
1326	13.5967	12.6988	12.2	12.6615	12.936	12.6514
1328	13.5976	12.6974	12.1992	12.6615	12.9363	12.6517
1330	13.5974	12.6962	12.1991	12.6617	12.9361	12.6522
1332	13.5976	12.6973	12.1997	12.6616	12.9348	12.6519
1334	13.5975	12.6994	12.1993	12.662	12.9338	12.6508
1336	13.5977	12.7002	12.1986	12.6626	12.9343	12.6504
1338	13.5985	12.7002	12.2001	12.6615	12.9353	12.6509
1340	13.5991	12.7006	12.2009	12.6616	12.9353	12.651
1342	13.5983	12.7005	12.2004	12.663	12.9347	12.651
1344	13.5982	12.7001	12.1989	12.6643	12.9336	12.6499
1346	13.5977	12.7002	12.1988	12.6641	12.9336	12.6498
1348	13.5966	12.6997	12.199	12.6615	12.9344	12.6512
1350	13.5956	12.6994	12.1979	12.6603	12.9336	12.6518
1352	13.5961	12.7	12.1987	12.6614	12.9342	12.6516
1354	13.5957	12.7003	12.1996	12.6635	12.9348	12.6513
1356	13.5958	12.701	12.1988	12.6644	12.9342	12.6519
1358	13.594	12.7	12.1985	12.6637	12.9322	12.6519
1360	13.593	12.699	12.2003	12.6636	12.9326	12.6515
1362	13.5936	12.699	12.1999	12.6658	12.9323	12.6518
1364	13.5919	12.6993	12.2002	12.6687	12.9322	12.6516
1366	13.5913	12.6999	12.2011	12.6699	12.932	12.6521
1368	13.5931	12.6997	12.2009	12.6689	12.9316	12.6526
1370	13.5942	12.6995	12.1999	12.6692	12.9327	12.6519
1372	13.5944	12.6985	12.2011	12.6696	12.9336	12.6518
1374	13.5937	12.6992	12.2014	12.6694	12.9334	12.652
1376	13.5932	12.6985	12.2019	12.6697	12.9329	12.6517
1378	13.5925	12.6973	12.2021	12.6694	12.933	12.6513
1380	13.5922	12.6974	12.2008	12.6677	12.9314	12.6511
1382	13.5924	12.6973	12.2005	12.6682	12.931	12.6513
1384	13.592	12.6968	12.2003	12.6686	12.9315	12.6498
1386	13.5822	12.6743	12.1755	12.6611	12.9177	12.6268
1388	13.5225	12.5916	12.0867	12.6069	12.8515	12.545
1390	13.4093	12.4626	11.9572	12.4995	12.7367	12.4178
1392	13.2683	12.309	11.8068	12.3646	12.5925	12.2671
1394	13.1237	12.1517	11.6544	12.2185	12.4395	12.1086
1396	12.9825	12.0004	11.507	12.0721	12.2897	11.9549
1398	12.8486	11.8601	11.3709	11.9334	12.1464	11.8083
1400	12.7225	11.7313	11.2475	11.8047	12.0142	11.677
1402	12.609	11.6273	11.1535	11.6896	11.8988	11.5686
1404	12.5432	11.5909	11.1322	11.6198	11.8402	11.5263
1406	12.5464	11.621	11.1722	11.6192	11.849	11.5482
1408	12.5957	11.6928	11.2487	11.6645	11.9029	11.6126
1410	12.6724	11.7851	11.3419	11.7382	11.9817	11.7
1412	12.7597	11.8814	11.4378	11.8242	12.0728	11.7963
1414	12.8478	11.9772	11.5297	11.9145	12.1662	11.8939
1416	12.9341	12.0674	11.6164	12.0019	12.2568	11.9856
1418	13.015	12.1505	11.6954	12.0851	12.3407	12.0712
1420	13.0906	12.2251	11.7653	12.1604	12.4174	12.1492
1422	13.1572	12.2915	11.8276	12.2283	12.4865	12.2198
1424	13.2167	12.3494	11.8821	12.2891	12.5477	12.281
1426	13.2702	12.3997	11.9298	12.3419	12.601	12.3331
1428	13.3141	12.4405	11.97	12.3879	12.6471	12.3792
1430	13.353	12.4763	12.005	12.428	12.6879	12.4176
1432	13.3863	12.5083	12.0345	12.4617	12.7208	12.45
1434	13.4146	12.5362	12.0591	12.4898	12.7482	12.4789
1436	13.4384	12.5588	12.0785	12.5136	12.7728	12.5035
1438	13.4594	12.5777	12.0952	12.5343	12.7926	12.5237
1440	13.4774	12.5935	12.109	12.552	12.8085	12.54
1442	13.4915	12.6061	12.1199	12.5666	12.8235	12.5545
1444	13.5035	12.6164	12.1286	12.5791	12.8366	12.5663
1446	13.513	12.626	12.1372	12.5885	12.8467	12.5768
1448	13.5215	12.634	12.146	12.5977	12.8551	12.585
1450	13.5297	12.6408	12.1519	12.6056	12.862	12.5921
1452	13.5356	12.6458	12.1571	12.6118	12.8674	12.5978
1454	13.5404	12.6503	12.1618	12.6165	12.8733	12.6024
1456	13.545	12.6533	12.1651	12.6207	12.8774	12.6065
1458	13.5488	12.6563	12.1684	12.6245	12.8807	12.6097
1460	13.5522	12.6601	12.1721	12.6277	12.8845	12.6128
1462	13.5565	12.6631	12.1743	12.6307	12.8882	12.6162
1464	13.5588	12.6661	12.1756	12.6349	12.8919	12.6189
1466	13.56	12.6682	12.177	12.6377	12.8937	12.6216
1468	13.5623	12.6699	12.1785	12.6402	12.8958	12.6249
1470	13.5652	12.6722	12.1797	12.6417	12.8976	12.6264
1472	13.5673	12.6741	12.1822	12.6446	12.9	12.6273
1474	13.5684	12.6748	12.184	12.647	12.9018	12.6295
1476	13.5696	12.6766	12.1836	12.6482	12.9028	12.6307
1478	13.5714	12.678	12.1854	12.6487	12.9053	12.6325
1480	13.5727	12.6793	12.1874	12.6496	12.9067	12.6336
1482	13.5741	12.6798	12.1894	12.6512	12.9075	12.6344
1484	13.5761	12.6811	12.1912	12.6523	12.909	12.6351
1486	13.5771	12.6825	12.1924	12.6534	12.9092	12.6357
1488	13.5777	12.6832	12.1929	12.655	12.9088	12.6364
1490	13.579	12.6832	12.1927	12.6562	12.9099	12.6377
1492	13.5795	12.6834	12.1941	12.6565	12.9118	12.6382
1494	13.5808	12.6845	12.1948	12.6583	12.9118	12.6395
1496	13.5806	12.6851	12.1949	12.6581	12.9124	12.6409
1498	13.5818	12.6846	12.1944	12.6583	12.9131	12.6409
1500	13.5816	12.6848	12.1946	12.6593	12.9143	12.6415
1502	13.5822	12.6859	12.1943	12.6601	12.9146	12.6421
1504	13.5834	12.6875	12.1956	12.6607	12.9146	12.6425
1506	13.5842	12.6881	12.1974	12.6613	12.9155	12.6426
1508	13.5838	12.688	12.1974	12.6609	12.9158	12.6436
1510	13.5846	12.6871	12.1956	12.6607	12.9162	12.6439
1512	13.5862	12.6872	12.1962	12.6594	12.9165	12.6439
1514	13.5879	12.6888	12.1968	12.66	12.9161	12.6448
1516	13.588	12.6895	12.1975	12.6618	12.9159	12.6453
1518	13.5879	12.6887	12.1987	12.663	12.9164	12.6462
1520	13.5881	12.6897	12.198	12.6643	12.916	12.6461
1522	13.5884	12.6908	12.1974	12.6645	12.9162	12.6459
1524	13.5872	12.6906	12.1978	12.6649	12.9183	12.646
1526	13.5865	12.6898	12.1992	12.6641	12.9184	12.6463
1528	13.5868	12.6901	12.2005	12.6636	12.9181	12.6466
1530	13.5863	12.6902	12.202	12.6639	12.9177	12.6469
1532	13.5853	12.6905	12.2019	12.6644	12.9169	12.6482
1534	13.5856	12.6902	12.202	12.6644	12.9165	12.6488
1536	13.5852	12.6903	12.2025	12.6642	12.9168	12.6496
1538	13.5854	12.6905	12.2028	12.6639	12.917	12.65
1540	13.586	12.6903	12.2022	12.6642	12.9184	12.6497
1542	13.5854	12.6903	12.2019	12.6644	12.9181	12.65
1544	13.585	12.6899	12.2015	12.6649	12.9174	12.6503
1546	13.5849	12.6892	12.2018	12.6655	12.9161	12.6497
1548	13.5858	12.6887	12.2012	12.666	12.9162	12.6496
1550	13.5869	12.689	12.2021	12.6647	12.9173	12.6508
1552	13.5875	12.6885	12.2019	12.6648	12.9169	12.6506
1554	13.5866	12.689	12.2013	12.6653	12.9162	12.6501
1556	13.5851	12.6897	12.2008	12.6665	12.9162	12.6498
1558	13.584	12.6889	12.2008	12.6654	12.9163	12.6493
1560	13.5832	12.6894	12.2012	12.6657	12.9167	12.6502
1562	13.584	12.6895	12.202	12.6658	12.9176	12.651
1564	13.5853	12.6904	12.2035	12.6663	12.9185	12.6515
1566	13.5859	12.6911	12.2041	12.6661	12.9192	12.6508
1568	13.5866	12.6911	12.2044	12.6663	12.9184	12.6507
1570	13.5863	12.6912	12.2039	12.6664	12.9185	12.6508
1572	13.5856	12.6905	12.203	12.6654	12.9175	12.6501
1574	13.5853	12.6898	12.2029	12.6656	12.9183	12.6508
1576	13.5867	12.6905	12.2037	12.6662	12.9177	12.6522
1578	13.5876	12.6907	12.2031	12.6668	12.9178	12.6528
1580	13.5876	12.6905	12.204	12.6676	12.9185	12.6528
1582	13.5874	12.6902	12.2037	12.6676	12.9186	12.6522
1584	13.5869	12.6906	12.2035	12.6676	12.9181	12.6522
1586	13.5861	12.6909	12.2035	12.6675	12.9173	12.6523
1588	13.5844	12.6901	12.2034	12.6676	12.9169	12.6522
1590	13.5838	12.6905	12.2029	12.6677	12.9161	12.6508
1592	13.5832	12.6899	12.2036	12.667	12.9163	12.6517
1594	13.5827	12.6896	12.2034	12.6668	12.9169	12.6517
1596	13.5821	12.6893	12.2022	12.668	12.9168	12.6509
1598	13.583	12.6893	12.202	12.6678	12.9165	12.6519
1600	13.5843	12.6896	12.2023	12.6671	12.9157	12.6526
1602	13.5852	12.6906	12.2025	12.6681	12.9161	12.6518
1604	13.5855	12.6911	12.2029	12.6686	12.9167	12.6522
1606	13.5875	12.6917	12.2039	12.6688	12.9165	12.6539
1608	13.5873	12.6919	12.2034	12.6701	12.9166	12.6537
1610	13.5876	12.691	12.2025	12.6705	12.9174	12.6539
1612	13.5885	12.6913	12.2028	12.6716	12.9177	12.6547
1614	13.5888	12.6916	12.2041	12.6726	12.9163	12.6543
1616	13.5883	12.6905	12.205	12.674	12.916	12.6547
1618	13.5879	12.6908	12.2051	12.6732	12.9158	12.6543
1620	13.5881	12.6913	12.2051	12.6728	12.9146	12.6537
1622	13.5866	12.6907	12.2058	12.6729	12.9147	12.6542
1624	13.5861	12.689	12.205	12.6716	12.9148	12.6538
1626	13.5781	12.6697	12.1811	12.6657	12.9042	12.6327
1628	13.5239	12.5895	12.095	12.618	12.8424	12.5534
1630	13.4178	12.4625	11.9644	12.5162	12.7318	12.4277
1632	13.2831	12.3105	11.8132	12.3841	12.5906	12.2774
1634	13.1347	12.1518	11.6608	12.2381	12.4369	12.1195
1636	12.9893	11.9994	11.5155	12.0914	12.2876	11.965
1638	12.85	11.8571	11.3793	11.95	12.1455	11.8203
1640	12.7192	11.7283	11.2561	11.8214	12.0141	11.686
1642	12.6036	11.6256	11.1601	11.7068	11.8984	11.5782
1644	12.5403	11.5873	11.1332	11.6348	11.8366	11.535
1646	12.5414	11.6115	11.1684	11.6297	11.8393	11.5558
1648	12.5895	11.6806	11.2424	11.6727	11.8882	11.62
1650	12.6653	11.7696	11.3346	11.7451	11.964	11.7053
1652	12.7529	11.865	11.4308	11.8294	12.0549	11.7999
1654	12.8428	11.9613	11.5243	11.9195	12.1479	11.8964
1656	12.9307	12.0515	11.6119	12.008	12.2379	11.9892
1658	13.0134	12.1342	11.6921	12.0896	12.3216	12.0758
1660	13.0886	12.21	11.7624	12.1645	12.3987	12.1533
1662	13.1555	12.2772	11.8261	12.2324	12.4679	12.2236
1664	13.2141	12.3364	11.881	12.2927	12.5292	12.2849
1666	13.2655	12.3881	11.9291	12.3449	12.5847	12.3368
1668	13.3106	12.4316	11.9701	12.3905	12.6315	12.3818
1670	13.3487	12.4671	12.0055	12.4312	12.67	12.4208
1672	13.3829	12.4979	12.0346	12.465	12.7045	12.4533
1674	13.4111	12.5249	12.0576	12.4944	12.733	12.4809
1676	13.4341	12.5478	12.0781	12.5186	12.7571	12.5051
1678	13.4529	12.5668	12.0955	12.5388	12.7782	12.5245
1680	13.4701	12.5823	12.1107	12.5559	12.7963	12.5413
1682	13.4859	12.5942	12.1218	12.5699	12.81	12.5547
1684	13.4984	12.6049	12.1313	12.5834	12.8213	12.5665
1686	13.5077	12.6139	12.1405	12.5933	12.8312	12.5762
1688	13.5157	12.6221	12.1481	12.6018	12.8399	12.5841
1690	13.5222	12.6292	12.1528	12.6087	12.8477	12.5916
1692	13.5273	12.6346	12.1578	12.6139	12.8539	12.5983
1694	13.5322	12.6398	12.1625	12.619	12.8586	12.6031
1696	13.5365	12.645	12.1667	12.6251	12.8632	12.6076
1698	13.5408	12.6499	12.1705	12.6282	12.8673	12.6115
1700	13.544	12.652	12.174	12.6322	12.8713	12.6155
1702	13.5482	12.6543	12.1771	12.6348	12.8737	12.6187
1704	13.5509	12.6571	12.1788	12.6382	12.8763	12.6206
1706	13.5537	12.6603	12.1813	12.6407	12.879	12.6221
1708	13.5551	12.6627	12.184	12.6431	12.8813	12.6244
1710	13.556	12.6647	12.1864	12.6456	12.8828	12.6258
1712	13.5571	12.6663	12.1877	12.6478	12.8842	12.6268
1714	13.558	12.6671	12.1889	12.6497	12.8855	12.6295
1716	13.5589	12.6685	12.19	12.6507	12.8868	12.6316
1718	13.5604	12.6698	12.1907	12.6526	12.889	12.6337
1720	13.5616	12.67	12.1919	12.6546	12.8908	12.6359
1722	13.5627	12.6708	12.1919	12.6564	12.8921	12.6369
1724	13.5637	12.6724	12.1934	12.6582	12.893	12.6376
1726	13.5659	12.6726	12.1941	12.6589	12.8946	12.6382
1728	13.5675	12.6733	12.1956	12.6591	12.8958	12.6395
1730	13.5692	12.6738	12.1957	12.6599	12.897	12.6402
1732	13.5712	12.6746	12.1953	12.6605	12.8979	12.6415
1734	13.573	12.6754	12.1958	12.6598	12.8987	12.643
1736	13.5732	12.6764	12.1966	12.6605	12.9	12.6439
1738	13.5727	12.6769	12.1978	12.6623	12.8998	12.6446
1740	13.5735	12.6783	12.1977	12.6633	12.9003	12.6459
1742	13.5752	12.679	12.1977	12.6632	12.9013	12.6467
1744	13.5761	12.6791	12.1983	12.6633	12.9019	12.6477
1746	13.5763	12.6791	12.1985	12.665	12.9023	12.6477
1748	13.5765	12.6788	12.1993	12.6659	12.9028	12.647
1750	13.5767	12.68	12.1999	12.6663	12.9028	12.6477
1752	13.5774	12.6802	12.2005	12.6658	12.9019	12.6478
1754	13.5776	12.6797	12.1997	12.6672	12.9028	12.6483
1756	13.5772	12.6805	12.1995	12.6681	12.9037	12.6491
1758	13.5781	12.6818	12.2004	12.6671	12.9044	12.6497
1760	13.5778	12.6824	12.2014	12.6658	12.9042	12.6506
1762	13.5764	12.6826	12.2016	12.666	12.904	12.6523
1764	13.5762	12.6823	12.2016	12.6669	12.9038	12.6525
1766	13.577	12.6822	12.2014	12.6696	12.9039	12.652
1768	13.578	12.6821	12.2023	12.6762	12.9043	12.6517
1770	13.5777	12.683	12.2037	12.6819	12.9049	12.6513
1772	13.578	12.6838	12.2038	12.6846	12.9051	12.6514
1774	13.5782	12.6827	12.2033	12.6855	12.905	12.6519
1776	13.5776	12.6836	12.203	12.6856	12.9051	12.652
1778	13.5773	12.6846	12.2028	12.6844	12.9053	12.6523
1780	13.578	12.6845	12.2034	12.6833	12.9046	12.6531
1782	13.5784	12.6837	12.2028	12.6823	12.9055	12.6536
1784	13.577	12.683	12.2026	12.6813	12.9057	12.6546
1786	13.576	12.6828	12.2026	12.6801	12.9056	12.6549
1788	13.5762	12.6826	12.2021	12.678	12.906	12.6547
1790	13.5766	12.6837	12.2024	12.6774	12.9063	12.6537
1792	13.577	12.6845	12.202	12.6767	12.9064	12.6541
1794	13.5779	12.6843	12.2023	12.6759	12.9065	12.6546
1796	13.5758	12.6846	12.2029	12.6754	12.9066	12.6539
1798	13.5756	12.6857	12.2042	12.6752	12.9073	12.6539
1800	13.5762	12.6863	12.2043	12.6736	12.9068	12.6542
1802	13.5764	12.6851	12.204	12.6737	12.9065	12.6541
1804	13.5781	12.6852	12.2037	12.6739	12.9062	12.6547
1806	13.5792	12.6853	12.2026	12.6742	12.9064	12.654
1808	13.5788	12.6844	12.2011	12.6743	12.9056	12.6538
1810	13.5794	12.6836	12.2	12.6738	12.9062	12.6546
1812	13.579	12.6825	12.2002	12.674	12.9059	12.6553
1814	13.58	12.6826	12.2017	12.6747	12.9066	12.6552
1816	13.5797	12.6831	12.2023	12.6744	12.9064	12.654
1818	13.5797	12.6831	12.203	12.6747	12.906	12.6551
1820	13.5805	12.6824	12.2036	12.6746	12.9062	12.6563
1822	13.58	12.6826	12.2035	12.6744	12.9065	12.6559
1824	13.5802	12.683	12.2042	12.6742	12.9073	12.6553
1826	13.58	12.6832	12.204	12.6738	12.9079	12.6554
1828	13.5792	12.683	12.2036	12.674	12.9075	12.6562
1830	13.5779	12.6835	12.203	12.6739	12.9076	12.6558
1832	13.574	12.6835	12.2024	12.6743	12.9076	12.6545
1834	13.5712	12.683	12.2025	12.6738	12.9073	12.6556
1836	13.5728	12.6826	12.2024	12.6738	12.9072	12.6567
1838	13.5759	12.6821	12.2031	12.6736	12.9068	12.6564
1840	13.576	12.6817	12.2036	12.6736	12.9068	12.6549
1842	13.5772	12.6816	12.2048	12.674	12.9068	12.6532
1844	13.5772	12.6814	12.2045	12.6735	12.9075	12.6549
1846	13.5761	12.6814	12.2034	12.6724	12.9072	12.6556
1848	13.577	12.6814	12.2029	12.6731	12.9073	12.6558
1850	13.5778	12.6806	12.2029	12.6739	12.9084	12.6562
1852	13.5775	12.6811	12.203	12.6734	12.9069	12.6558
1854	13.5762	12.682	12.2022	12.6735	12.9067	12.6557
1856	13.5756	12.6831	12.2008	12.6735	12.9066	12.6561
1858	13.5757	12.6832	12.2009	12.6749	12.9057	12.6567
1860	13.5774	12.6835	12.2027	12.6749	12.9061	12.6568
1862	13.5756	12.6833	12.2029	12.6757	12.9064	12.6575
1864	13.575	12.6819	12.2023	12.6755	12.9072	12.6569
1866	13.5681	12.6623	12.1812	12.6703	12.8973	12.6349
1868	13.5148	12.584	12.0978	12.623	12.8361	12.5568
1870	13.4125	12.459	11.9698	12.5226	12.7295	12.434
1872	13.2784	12.3106	11.82	12.3915	12.5922	12.2852
1874	13.1326	12.1557	11.6673	12.2472	12.4421	12.1296
1876	12.9868	12.0062	11.5205	12.1015	12.2921	11.9755
1878	12.8499	11.8645	11.3865	11.9621	12.1502	11.8297
1880	12.7209	11.7345	11.2644	11.8316	12.0171	11.6966
1882	12.6069	11.6276	11.167	11.7162	11.8997	11.5878
1884	12.5363	11.5837	11.1354	11.6417	11.8292	11.5399
1886	12.5314	11.6053	11.1672	11.6346	11.8251	11.5546
1888	12.5755	11.672	11.2375	11.6745	11.8705	11.6154
1890	12.6505	11.7613	11.3285	11.7448	11.9453	11.7009
1892	12.7365	11.8575	11.4246	11.8303	12.033	11.7959
1894	12.8273	11.953	11.5166	11.9202	12.1261	11.8932
1896	12.916	12.0438	11.6036	12.0083	12.2166	11.9874
1898	12.9968	12.1281	11.6837	12.091	12.3025	12.0734
1900	13.0713	12.2051	11.755	12.1669	12.3803	12.152
1902	13.139	12.2708	11.8178	12.2354	12.451	12.2214
1904	13.1984	12.3276	11.8734	12.2959	12.5131	12.2825
1906	13.2512	12.3796	11.9217	12.3496	12.5674	12.3362
1908	13.2965	12.4244	11.9639	12.3952	12.6142	12.3824
1910	13.3351	12.4615	11.9989	12.4341	12.6547	12.4224
1912	13.3693	12.4933	12.0284	12.4676	12.689	12.456
1914	13.3973	12.5202	12.0518	12.498	12.7182	12.4843
1916	13.4196	12.5419	12.0726	12.5222	12.7434	12.5078
1918	13.4382	12.5607	12.0909	12.5427	12.7649	12.5273
1920	13.4537	12.5766	12.1063	12.5605	12.7831	12.5435
1922	13.469	12.5907	12.1181	12.5754	12.7981	12.5572
1924	13.482	12.6014	12.1281	12.5894	12.8102	12.5691
1926	13.4929	12.6112	12.1369	12.5985	12.8208	12.579
1928	13.5016	12.6187	12.1441	12.6073	12.8302	12.5884
1930	13.5097	12.6237	12.1506	12.6148	12.8379	12.5967
1932	13.517	12.6297	12.1567	12.6207	12.8446	12.6014
1934	13.5208	12.6354	12.1608	12.6258	12.8493	12.6062
1936	13.5244	12.6392	12.1641	12.6298	12.855	12.6115
1938	13.5286	12.6436	12.1671	12.6332	12.8588	12.6152
1940	13.5323	12.6468	12.1696	12.6365	12.8626	12.6191
1942	13.5377	12.6486	12.1712	12.6401	12.8662	12.6223
1944	13.5412	12.6505	12.1745	12.6435	12.8678	12.6251
1946	13.5439	12.6532	12.1771	12.6463	12.8699	12.6278
1948	13.5463	12.6551	12.1776	12.6482	12.8721	12.6301
1950	13.5493	12.6572	12.1792	12.6492	12.8749	12.6321
1952	13.5518	12.659	12.1813	12.6513	12.8767	12.633
1954	13.554	12.6608	12.1839	12.6536	12.8786	12.6345
1956	13.5561	12.6624	12.1855	12.6559	12.8794	12.6364
1958	13.5573	12.6639	12.187	12.6583	12.8809	12.6376
1960	13.5589	12.6657	12.189	12.6616	12.8824	12.6399
1962	13.5612	12.6677	12.1894	12.6631	12.8839	12.6408
1964	13.563	12.6687	12.1897	12.6635	12.8847	12.6418
1966	13.5643	12.6696	12.1905	12.6631	12.8858	12.6435
1968	13.5643	12.67	12.1897	12.664	12.8867	12.6438
1970	13.5651	12.6702	12.1891	12.6659	12.8867	12.6439
1972	13.5667	12.671	12.191	12.667	12.8879	12.6444
1974	13.5672	12.6725	12.1929	12.6684	12.89	12.6451
1976	13.5666	12.6739	12.1932	12.6698	12.8913	12.6463
1978	13.5671	12.6756	12.1942	12.6695	12.8907	12.6476
1980	13.5669	12.6756	12.1955	12.6697	12.8922	12.6483
1982	13.5675	12.6747	12.1952	12.6704	12.8928	12.6488
1984	13.5679	12.6754	12.1951	12.6707	12.8935	12.6495
1986	13.5688	12.6759	12.1967	12.6721	12.8949	12.65
1988	13.5687	12.6759	12.197	12.673	12.8954	12.6504
1990	13.568	12.6767	12.197	12.6732	12.8955	12.6509
1992	13.5686	12.6765	12.1966	12.673	12.8951	12.6512
1994	13.5692	12.6762	12.1963	12.6741	12.8953	12.6517
1996	13.5686	12.6763	12.196	12.6747	12.8958	12.6516
1998	13.5699	12.6766	12.1966	12.6749	12.8956	12.652
2000	13.5712	12.6768	12.1965	12.6759	12.8961	12.6525
2002	13.5741	12.6764	12.1964	12.6759	12.8973	12.6528
2004	13.5785	12.6763	12.1973	12.6751	12.8971	12.6543
2006	13.5854	12.6763	12.1971	12.6752	12.8974	12.6552
2008	13.5913	12.6765	12.1962	12.6756	12.8978	12.6551
2010	13.5976	12.6763	12.1973	12.6771	12.8967	12.6555
2012	13.6025	12.6765	12.1974	12.6782	12.8963	12.6548
2014	13.6073	12.6767	12.1975	12.6782	12.8965	12.655
2016	13.6111	12.6773	12.1976	12.6782	12.8972	12.6556
2018	13.6124	12.6768	12.1968	12.6784	12.8977	12.6562
2020	13.6118	12.6762	12.1971	12.6787	12.898	12.6564
2022	13.6103	12.6759	12.197	12.6793	12.898	12.6556
2024	13.6093	12.6759	12.1966	12.68	12.8987	12.6554
2026	13.6068	12.6769	12.1971	12.6804	12.8993	12.6557
2028	13.6044	12.6776	12.1971	12.6802	12.8993	12.6559
2030	13.6005	12.6772	12.1968	12.6795	12.8986	12.6555
2032	13.5957	12.6762	12.1979	12.6795	12.8985	12.6562
2034	13.5908	12.6773	12.1978	12.6803	12.8978	12.6573
2036	13.5856	12.6771	12.1982	12.6798	12.8977	12.6576
2038	13.5826	12.6762	12.1981	12.6788	12.8973	12.6574
2040	13.5798	12.6759	12.1985	12.6782	12.8977	12.6571
2042	13.5754	12.6762	12.1981	12.6778	12.8989	12.6581
2044	13.5707	12.6763	12.1976	12.6783	12.8986	12.6584
2046	13.5671	12.6762	12.1973	12.6791	12.8992	12.6592
2048	13.5644	12.6766	12.1979	12.6801	12.8995	12.6586
2050	13.5616	12.6764	12.1986	12.6802	12.8989	12.6572
2052	13.5589	12.6757	12.1989	12.6801	12.8987	12.6571
2054	13.5558	12.6761	12.1985	12.6802	12.899	12.6581
2056	13.5533	12.6754	12.1989	12.6803	12.8977	12.6591
2058	13.5519	12.6759	12.1987	12.6802	12.8986	12.66
2060	13.5511	12.6769	12.1983	12.6799	12.9	12.6598
2062	13.5493	12.677	12.1978	12.6798	12.9002	12.6592
2064	13.5468	12.6768	12.1968	12.6809	12.9005	12.6599
2066	13.5445	12.6768	12.1974	12.682	12.9008	12.6597
2068	13.5402	12.6765	12.1972	12.6826	12.9002	12.6604
2070	13.5387	12.6762	12.1974	12.6821	12.8987	12.6604
2072	13.5376	12.6757	12.1973	12.6823	12.8988	12.6606
2074	13.5361	12.6755	12.197	12.6823	12.8987	12.6607
2076	13.5378	12.676	12.1973	12.6821	12.8999	12.6608
2078	13.5431	12.6769	12.1976	12.682	12.9009	12.6612
2080	13.5464	12.6765	12.1968	12.6829	12.9002	12.6614
2082	13.5468	12.6753	12.1971	12.6823	12.8998	12.6615
2084	13.5465	12.6736	12.1978	12.6821	12.8998	12.6621
2086	13.5463	12.6735	12.198	12.6823	12.9013	12.6622
2088	13.5463	12.6744	12.1972	12.6823	12.9025	12.6616
2090	13.5449	12.6759	12.1976	12.6826	12.903	12.6625
2092	13.5449	12.6767	12.1967	12.6827	12.9017	12.6628
2094	13.5456	12.6773	12.1959	12.6836	12.9023	12.6637
2096	13.5476	12.6761	12.1961	12.684	12.9018	12.6632
2098	13.5473	12.6759	12.1973	12.6846	12.901	12.6626
2100	13.5462	12.6756	12.197	12.6846	12.9009	12.6628
2102	13.5468	12.6765	12.1979	12.6835	12.9021	12.6634
2104	13.5483	12.6758	12.1968	12.6823	12.9024	12.664
2106	13.543	12.6603	12.1781	12.6786	12.8928	12.6465
2108	13.4938	12.5889	12.098	12.6342	12.8364	12.5738
2110	13.3944	12.4676	11.9711	12.5378	12.7303	12.4527
2112	13.2619	12.3183	11.8231	12.4087	12.593	12.3052
2114	13.1168	12.1637	11.6708	12.2654	12.4434	12.1478
2116	12.9719	12.0119	11.5227	12.1203	12.294	11.9937
2118	12.833	11.8706	11.3865	11.9802	12.1495	11.8469
2120	12.7048	11.74	11.263	11.8503	12.016	11.7136
2122	12.5886	11.6338	11.1619	11.7326	11.8984	11.6001
2124	12.5167	11.5865	11.1267	11.6538	11.8272	11.5465
2126	12.5109	11.6056	11.1591	11.6425	11.8203	11.5573
2128	12.5536	11.671	11.2309	11.6796	11.8632	11.6146
2130	12.6257	11.7586	11.3208	11.748	11.9369	11.6996
2132	12.7123	11.8542	11.4163	11.8332	12.0255	11.7963
2134	12.8019	11.9489	11.5102	11.9238	12.1186	11.8942
2136	12.8908	12.0377	11.5972	12.0118	12.2107	11.9868
2138	12.9747	12.1209	11.678	12.0948	12.2956	12.0736
2140	13.0504	12.1967	11.7506	12.1721	12.3728	12.1526
2142	13.1161	12.2637	11.8139	12.2405	12.4431	12.2236
2144	13.1737	12.3219	11.8683	12.3016	12.5046	12.2856
2146	13.2273	12.3724	11.9165	12.3552	12.5589	12.3386
2148	13.2733	12.4169	11.957	12.4019	12.6067	12.3853
2150	13.3113	12.4541	11.991	12.4419	12.648	12.4249
2152	13.3447	12.4858	12.0209	12.4765	12.6835	12.458
2154	13.3717	12.5128	12.0457	12.5057	12.7134	12.4867
2156	13.3941	12.5349	12.0673	12.5314	12.7379	12.5108
2158	13.4145	12.5533	12.085	12.5524	12.7582	12.5308
2160	13.4318	12.5687	12.099	12.5697	12.7771	12.548
2162	13.4464	12.5813	12.1111	12.5843	12.7919	12.5615
2164	13.4586	12.5926	12.1212	12.5967	12.8039	12.5723
2166	13.4694	12.6016	12.1297	12.6072	12.815	12.5823
2168	13.4787	12.6093	12.1369	12.6166	12.8236	12.5905
2170	13.4866	12.6159	12.143	12.6245	12.8306	12.5983
2172	13.4936	12.6213	12.1477	12.6301	12.8378	12.605
2174	13.501	12.6251	12.1514	12.6352	12.8437	12.6103
2176	13.5067	12.6302	12.1553	12.6394	12.8476	12.6139
2178	13.5119	12.6346	12.159	12.6441	12.8516	12.6178
2180	13.5164	12.637	12.1626	12.6485	12.8547	12.6217
2182	13.5204	12.6401	12.1658	12.6522	12.8579	12.6251
2184	13.5229	12.6428	12.1678	12.6555	12.8611	12.6285
2186	13.5264	12.6451	12.1697	12.6581	12.8635	12.6314
2188	13.53	12.6481	12.1717	12.6594	12.8663	12.6334
2190	13.5325	12.6494	12.174	12.6612	12.8698	12.6366
2192	13.535	12.6509	12.1758	12.6644	12.8706	12.6388
2194	13.5384	12.6538	12.1777	12.6658	12.8712	12.6401
2196	13.5408	12.655	12.1777	12.6669	12.8733	12.6417
2198	13.5423	12.654	12.1785	12.6692	12.8753	12.6422
2200	13.5431	12.655	12.1796	12.6704	12.8767	12.6435
2202	13.5445	12.656	12.1803	12.6717	12.8778	12.6448
2204	13.5467	12.6581	12.1811	12.6722	12.8797	12.6462
2206	13.5484	12.6598	12.1824	12.6739	12.8811	12.6473
2208	13.5504	12.6616	12.1834	12.6752	12.882	12.6488
2210	13.5525	12.6616	12.1845	12.6757	12.8831	12.65
2212	13.5529	12.6628	12.1862	12.6758	12.8839	12.6516
2214	13.5531	12.6642	12.1871	12.6766	12.8849	12.6523
2216	13.5538	12.6643	12.1873	12.6775	12.8857	12.6529
2218	13.5542	12.6646	12.1875	12.6778	12.8854	12.6532
2220	13.5534	12.6646	12.1874	12.679	12.8847	12.6543
2222	13.5531	12.6651	12.1869	12.681	12.8857	12.6553
2224	13.5581	12.6652	12.1889	12.681	12.887	12.6564
2226	13.5638	12.6657	12.1893	12.6817	12.8874	12.6563
2228	13.5687	12.6669	12.1889	12.6815	12.8888	12.6571
2230	13.5722	12.6683	12.1888	12.6819	12.89	12.6566
2232	13.5745	12.6684	12.1886	12.6823	12.8898	12.6565
2234	13.5755	12.6679	12.1886	12.683	12.8885	12.656
2236	13.5757	12.668	12.1884	12.6846	12.8887	12.6573
2238	13.5762	12.6685	12.1886	12.6845	12.89	12.6596
2240	13.5758	12.6695	12.1896	12.6856	12.8912	12.66
2242	13.5744	12.669	12.1895	12.6852	12.8916	12.6604
2244	13.5727	12.669	12.1894	12.6843	12.8917	12.6605
2246	13.5701	12.6688	12.1893	12.6847	12.8916	12.6612
2248	13.5669	12.6687	12.1904	12.6848	12.8925	12.6615
2250	13.5642	12.669	12.1904	12.6848	12.8923	12.6618
2252	13.5622	12.6695	12.1907	12.6856	12.8926	12.6616
2254	13.5592	12.6703	12.1917	12.6848	12.8923	12.662
2256	13.557	12.6701	12.1899	12.6851	12.8924	12.6624
2258	13.5575	12.6706	12.1909	12.6865	12.8928	12.6635
2260	13.5562	12.6709	12.1911	12.6864	12.8936	12.6627
2262	13.5546	12.6712	12.1922	12.688	12.8943	12.6626
2264	13.5528	12.6715	12.1935	12.6898	12.8946	12.6642
2266	13.5525	12.6713	12.1937	12.6896	12.8943	12.6641
2268	13.554	12.6709	12.1921	12.6891	12.8941	12.665
2270	13.5536	12.6713	12.1904	12.6893	12.8942	12.6655
2272	13.5541	12.671	12.1899	12.6896	12.8934	12.665
2274	13.5546	12.6712	12.1896	12.6904	12.8933	12.6644
2276	13.5543	12.6719	12.1899	12.6898	12.8938	12.6651
2278	13.5548	12.6718	12.1901	12.6898	12.8941	12.6649
2280	13.5557	12.671	12.1902	12.69	12.8948	12.6651
2282	13.5555	12.6722	12.189	12.6911	12.8946	12.6657
2284	13.5565	12.6721	12.1882	12.6922	12.8943	12.6668
2286	13.5574	12.6716	12.1893	12.6922	12.894	12.6669
2288	13.5586	12.6703	12.1895	12.6924	12.8946	12.6668
2290	13.5582	12.6706	12.1889	12.6914	12.8945	12.6669
2292	13.5579	12.6715	12.1893	12.6903	12.8944	12.6666
2294	13.559	12.6716	12.1901	12.6907	12.8962	12.666
2296	13.5595	12.6722	12.1906	12.6921	12.8952	12.6668
2298	13.5603	12.6714	12.1898	12.6926	12.8947	12.667
2300	13.5609	12.671	12.1902	12.6928	12.8955	12.6669
2302	13.5598	12.671	12.191	12.6937	12.8949	12.6676
2304	13.5582	12.6712	12.1899	12.6939	12.8948	12.668
2306	13.559	12.671	12.1893	12.6936	12.8954	12.6677
2308	13.5609	12.6709	12.1899	12.6934	12.8954	12.6677
2310	13.5617	12.6705	12.1903	12.6938	12.8949	12.668
2312	13.5624	12.6698	12.1895	12.6938	12.8941	12.6679
2314	13.5629	12.6694	12.1899	12.6947	12.8938	12.6668
2316	13.562	12.6693	12.1906	12.6956	12.8936	12.6674
2318	13.5621	12.6698	12.1904	12.6954	12.8951	12.6692
2320	13.5616	12.669	12.1911	12.6952	12.896	12.6687
2322	13.5604	12.6683	12.1906	12.6957	12.8961	12.6689
2324	13.5604	12.6701	12.1903	12.6957	12.8959	12.6691
2326	13.5602	12.6712	12.1883	12.6959	12.8962	12.669
2328	13.561	12.6708	12.1885	12.6954	12.8966	12.6693
2330	13.5612	12.67	12.1887	12.6957	12.8971	12.6696
2332	13.5617	12.6688	12.188	12.6949	12.896	12.6698
2334	13.5608	12.6686	12.1878	12.6945	12.8961	12.6696
2336	13.5608	12.669	12.1881	12.6951	12.8964	12.6692
2338	13.5602	12.669	12.1885	12.6961	12.8965	12.6687
2340	13.5606	12.6687	12.1889	12.6947	12.8961	12.6687
2342	13.5601	12.668	12.1897	12.6954	12.8957	12.6692
2344	13.5601	12.6689	12.189	12.6969	12.8958	12.6695
2346	13.5555	12.6545	12.1723	12.6943	12.8892	12.6562
2348	13.5108	12.5845	12.0946	12.6561	12.8394	12.5888
2350	13.4127	12.4638	11.9673	12.5629	12.7386	12.4738
2352	13.283	12.3175	11.8176	12.4364	12.6066	12.3287
2354	13.1374	12.1636	11.6647	12.2925	12.4572	12.1736
2356	12.9917	12.0133	11.5186	12.1463	12.3086	12.0185
2358	12.8528	11.8733	11.3837	12.0072	12.1644	11.8708
2360	12.7235	11.7466	11.2616	11.877	12.0294	11.7355
2362	12.6066	11.6387	11.161	11.7572	11.9101	11.6227
2364	12.5328	11.5847	11.124	11.6733	11.8343	11.5634
2366	12.5241	11.5973	11.151	11.6568	11.8239	11.5696
2368	12.5652	11.6587	11.2192	11.6921	11.8623	11.625
2370	12.6368	11.7448	11.3074	11.7598	11.9325	11.7077
2372	12.7217	11.8391	11.4012	11.8436	12.0196	11.8017
2374	12.8102	11.9338	11.4955	11.9319	12.112	11.897
2376	12.8968	12.0243	11.5836	12.0201	12.201	11.9892
2378	12.9785	12.1081	11.6644	12.1035	12.2851	12.0766
2380	13.0539	12.1845	11.7364	12.1798	12.3638	12.1551
2382	13.1215	12.2513	11.7996	12.2488	12.4349	12.2263
2384	13.1812	12.3094	11.8537	12.311	12.4972	12.2882
2386	13.2339	12.3599	11.9021	12.3642	12.5527	12.3427
2388	13.2794	12.4037	11.9436	12.4109	12.6015	12.3905
2390	13.3186	12.4418	11.9801	12.4515	12.6429	12.4318
2392	13.3521	12.4745	12.0109	12.4861	12.678	12.4654
2394	13.3799	12.5017	12.0349	12.5156	12.7072	12.4941
2396	13.4035	12.5235	12.0553	12.5412	12.7321	12.5182
2398	13.4239	12.5421	12.0739	12.5627	12.7524	12.5373
2400	13.4417	12.558	12.0893	12.5799	12.7696	12.5541
2402	13.4577	12.5727	12.1013	12.5948	12.7845	12.5697
2404	13.4714	12.5843	12.1132	12.6072	12.7968	12.5829
2406	13.4823	12.5931	12.1225	12.6168	12.8084	12.5927
2408	13.4911	12.6014	12.1288	12.6262	12.818	12.6008
2410	13.4989	12.6086	12.1342	12.6333	12.8253	12.6074
2412	13.5042	12.6149	12.1404	12.641	12.8315	12.6127
2414	13.51	12.6187	12.1454	12.6476	12.8383	12.6184
2416	13.5152	12.6234	12.1486	12.6525	12.8436	12.6233
2418	13.5187	12.6274	12.1526	12.6573	12.8474	12.6267
2420	13.5225	12.6289	12.1555	12.6617	12.8516	12.6306
2422	13.5268	12.6311	12.1584	12.6637	12.8551	12.635
2424	13.5313	12.6347	12.1608	12.6647	12.8578	12.6391
2426	13.5328	12.6376	12.163	12.668	12.8599	12.6409
2428	13.5324	12.6395	12.1643	12.6725	12.8618	12.6429
2430	13.5292	12.6419	12.1654	12.6763	12.864	12.6454
2432	13.532	12.6445	12.1686	12.6783	12.8661	12.6473
2434	13.5377	12.6469	12.1704	12.68	12.8688	12.6497
2436	13.5402	12.6492	12.172	12.6804	12.8701	12.6521
2438	13.5425	12.6513	12.1725	12.6809	12.8717	12.6535
2440	13.5451	12.6515	12.174	12.6834	12.8739	12.6545
2442	13.5461	12.6528	12.1748	12.6851	12.8761	12.656
2444	13.5461	12.655	12.1766	12.6862	12.8779	12.6571
2446	13.5476	12.6553	12.1785	12.6868	12.8786	12.6586
2448	13.5482	12.6552	12.1783	12.6874	12.8796	12.6604
2450	13.5492	12.6557	12.1781	12.6887	12.881	12.6617
2452	13.5494	12.657	12.1788	12.6895	12.8807	12.6626
2454	13.5493	12.6586	12.18	12.6897	12.8803	12.6629
2456	13.551	12.6588	12.1806	12.6908	12.8817	12.6627
2458	13.5522	12.6585	12.1809	12.6921	12.8819	12.6638
2460	13.5513	12.6588	12.1824	12.6927	12.8817	12.6648
2462	13.5498	12.6594	12.1836	12.6933	12.8825	12.6653
2464	13.5503	12.6599	12.1833	12.6949	12.8836	12.6656
2466	13.5513	12.659	12.1826	12.6965	12.8839	12.6666
2468	13.5502	12.6605	12.1808	12.6961	12.8844	12.6668
2470	13.5504	12.6613	12.1805	12.6969	12.8846	12.6677
2472	13.551	12.6618	12.1812	12.6979	12.8841	12.6692
2474	13.5513	12.6612	12.1815	12.6977	12.8854	12.6699
2476	13.5494	12.661	12.1824	12.6983	12.8863	12.6712
2478	13.5498	12.6603	12.1835	12.6997	12.8873	12.6713
2480	13.5519	12.6606	12.1841	12.7001	12.8875	12.6703
2482	13.5526	12.6621	12.1848	12.6998	12.889	12.6699
2484	13.5532	12.6621	12.1849	12.6996	12.8888	12.6708
2486	13.5547	12.6614	12.1839	12.7004	12.8885	12.6722
2488	13.5544	12.6612	12.1844	12.7022	12.89	12.6715
2490	13.554	12.6617	12.1842	12.702	12.8905	12.6722
2492	13.5544	12.6629	12.183	12.7022	12.8906	12.6724
2494	13.5546	12.6638	12.1841	12.7022	12.89	12.6728
2496	13.5543	12.6631	12.184	12.7025	12.8896	12.6729
2498	13.5538	12.6642	12.1844	12.7028	12.8898	12.6719
2500	13.5546	12.6648	12.1842	12.7032	12.8906	12.6726
2502	13.5557	12.6642	12.1857	12.704	12.8909	12.6728
2504	13.5555	12.6631	12.1855	12.7038	12.8908	12.6731
2506	13.5547	12.6629	12.1847	12.7041	12.8908	12.6731
2508	13.5537	12.663	12.184	12.7045	12.8908	12.6736
2510	13.5529	12.6633	12.1838	12.7049	12.8913	12.6741
2512	13.5534	12.663	12.1844	12.7055	12.891	12.6744
2514	13.5527	12.6634	12.1848	12.7065	12.8907	12.6754
2516	13.553	12.6641	12.1863	12.7059	12.8917	12.6752
2518	13.5529	12.6652	12.1866	12.7051	12.8919	12.6752
2520	13.5536	12.6644	12.1861	12.704	12.8914	12.6764
2522	13.554	12.6638	12.1858	12.7051	12.8915	12.6775
2524	13.5546	12.6642	12.186	12.7066	12.8911	12.6779
2526	13.5568	12.664	12.1852	12.7071	12.8915	12.6773
2528	13.5567	12.6625	12.1838	12.7059	12.891	12.678
2530	13.5544	12.6615	12.1837	12.7063	12.8913	12.6778
2532	13.5548	12.6621	12.1843	12.7075	12.891	12.6782
2534	13.555	12.6618	12.1855	12.7072	12.8911	12.6782
2536	13.5551	12.6612	12.1864	12.7073	12.8913	12.6782
2538	13.5543	12.6614	12.1868	12.7077	12.891	12.6785
2540	13.5539	12.6631	12.1869	12.7078	12.8917	12.6789
2542	13.5536	12.6639	12.186	12.7085	12.8913	12.68
2544	13.5547	12.6647	12.1851	12.7074	12.8921	12.6802
2546	13.5556	12.6639	12.1859	12.7082	12.8928	12.6801
2548	13.5551	12.6634	12.1858	12.7091	12.8925	12.6806
2550	13.5552	12.663	12.1864	12.7086	12.8922	12.6803
2552	13.5541	12.6633	12.1858	12.7087	12.8921	12.6794
2554	13.5537	12.6629	12.1856	12.7085	12.8924	12.6795
2556	13.5549	12.6623	12.1854	12.7088	12.8919	12.6796
2558	13.5551	12.6621	12.186	12.7091	12.8926	12.6804
2560	13.5557	12.6622	12.1857	12.7096	12.8916	12.6818
2562	13.5568	12.6627	12.185	12.7098	12.8924	12.6808
2564	13.557	12.6627	12.1846	12.7093	12.8931	12.6808
2566	13.5562	12.6632	12.1856	12.7098	12.8927	12.6818
2568	13.5555	12.6637	12.1854	12.7106	12.8921	12.6823
2570	13.5569	12.6635	12.1853	12.7105	12.8914	12.6823
2572	13.557	12.663	12.1851	12.7104	12.8921	12.6817
2574	13.5562	12.6609	12.186	12.7116	12.8927	12.6823
2576	13.5557	12.6607	12.1864	12.7119	12.8928	12.6829
2578	13.5554	12.661	12.1855	12.7123	12.8926	12.6824
2580	13.5544	12.6612	12.185	12.713	12.8925	12.6833
2582	13.5539	12.6627	12.1852	12.7125	12.8923	12.6832
2584	13.5536	12.6618	12.1847	12.7119	12.8937	12.6817
2586	13.5495	12.6486	12.1692	12.7097	12.8884	12.6674
2588	13.5051	12.5837	12.098	12.6734	12.8409	12.6011
2590	13.41	12.4694	11.9765	12.5826	12.7446	12.4875
2592	13.2795	12.3247	11.8301	12.458	12.6138	12.3437
2594	13.1352	12.1698	11.6788	12.316	12.4674	12.1895
2596	12.9876	12.0186	11.5331	12.1706	12.3169	12.0364
2598	12.8491	11.877	11.3971	12.0315	12.173	11.8912
2600	12.7197	11.7504	11.2709	11.9017	12.0394	11.7584
2602	12.605	11.6418	11.1662	11.7845	11.9208	11.6442
2604	12.5272	11.5842	11.1189	11.6987	11.8385	11.5809
2606	12.514	11.5935	11.1389	11.6769	11.8196	11.5833
2608	12.5511	11.6536	11.2054	11.7059	11.8524	11.635
2610	12.6206	11.7389	11.2935	11.7691	11.9209	11.7159
2612	12.7049	11.8329	11.3893	11.8514	12.0065	11.8091
2614	12.7937	11.9278	11.4839	11.9397	12.0969	11.906
2616	12.8803	12.0186	11.5713	12.0272	12.1869	11.9998
2618	12.9643	12.1033	11.6524	12.111	12.2731	12.0868
2620	13.0398	12.1793	11.7273	12.1877	12.3513	12.1667
2622	13.1074	12.2453	11.7927	12.2589	12.4229	12.2381
2624	13.1685	12.3037	11.849	12.3222	12.4865	12.3005
2626	13.2213	12.3543	11.8981	12.3766	12.5417	12.355
2628	13.2672	12.3977	11.94	12.4243	12.5902	12.4014
2630	13.3063	12.4362	11.9753	12.4656	12.6326	12.4422
2632	13.3394	12.4679	12.0064	12.4999	12.6677	12.4773
2634	13.3677	12.4964	12.0331	12.5273	12.698	12.507
2636	13.3924	12.5214	12.0536	12.5521	12.7243	12.5313
2638	13.4143	12.5413	12.0714	12.576	12.7461	12.5519
2640	13.4317	12.5581	12.0864	12.5948	12.7652	12.5688
2642	13.4461	12.5715	12.0994	12.6093	12.7813	12.5837
2644	13.4593	12.5829	12.1096	12.6226	12.7943	12.5965
2646	13.4695	12.5907	12.1188	12.6327	12.8042	12.6075
2648	13.4777	12.599	12.1259	12.6421	12.8142	12.6162
2650	13.4862	12.6061	12.1319	12.6508	12.8229	12.6232
2652	13.4927	12.6106	12.1381	12.6572	12.8293	12.6283
2654	13.4977	12.6149	12.1435	12.6617	12.8347	12.6334
2656	13.5035	12.6194	12.1468	12.6661	12.84	12.6387
2658	13.5086	12.6231	12.1503	12.6705	12.8441	12.6438
2660	13.5125	12.6262	12.1539	12.6748	12.8477	12.6479
2662	13.5161	12.6296	12.1565	12.6788	12.8508	12.65
2664	13.5184	12.6326	12.1587	12.6824	12.8536	12.6524
2666	13.5198	12.6357	12.161	12.6851	12.8567	12.6547
2668	13.5225	12.6378	12.1632	12.6861	12.8589	12.6576
2670	13.5265	12.6385	12.1642	12.6879	12.8606	12.6609
2672	13.5288	12.6394	12.1659	12.6907	12.8627	12.663
2674	13.531	12.64	12.1668	12.6942	12.8648	12.6644
2676	13.5332	12.6409	12.1682	12.6966	12.8656	12.6663
2678	13.5328	12.6414	12.1698	12.6985	12.8675	12.668
2680	13.5326	12.6443	12.171	12.7001	12.8688	12.6695
2682	13.5344	12.6485	12.1714	12.702	12.8703	12.6699
2684	13.5363	12.6513	12.1734	12.7052	12.8722	12.671
2686	13.5367	12.6512	12.1746	12.7068	12.8743	12.673
2688	13.5369	12.6517	12.1743	12.7074	12.8758	12.6754
2690	13.5385	12.6511	12.1732	12.7085	12.8767	12.6758
2692	13.54	12.6518	12.1732	12.7097	12.8768	12.6772
2694	13.5404	12.652	12.1746	12.7102	12.8767	12.6782
2696	13.5405	12.6529	12.1764	12.7102	12.8778	12.679
2698	13.541	12.6543	12.1779	12.7093	12.8788	12.6802
2700	13.5419	12.6546	12.179	12.7088	12.8803	12.6803
2702	13.5433	12.6544	12.1806	12.7106	12.8803	12.6813
2704	13.5446	12.6554	12.1809	12.7136	12.8803	12.6837
2706	13.5459	12.6568	12.1806	12.7163	12.881	12.6845
2708	13.5466	12.6569	12.1802	12.7178	12.8812	12.6843
2710	13.5469	12.6568	12.1804	12.7174	12.8819	12.6841
2712	13.5479	12.6571	12.1813	12.7176	12.8822	12.6843
2714	13.5473	12.6562	12.1817	12.7169	12.8822	12.6843
2716	13.5471	12.6562	12.1828	12.7177	12.8813	12.6851
2718	13.5473	12.6574	12.1829	12.7192	12.881	12.6857
2720	13.5468	12.6579	12.1824	12.7192	12.8816	12.6871
2722	13.5473	12.6571	12.1822	12.7196	12.8831	12.6883
2724	13.5481	12.658	12.1815	12.7208	12.8849	12.6885
2726	13.548	12.6587	12.1816	12.7212	12.8844	12.6889
2728	13.5473	12.6588	12.1821	12.7211	12.8836	12.6888
2730	13.5471	12.6585	12.1821	12.721	12.8841	12.6882
2732	13.5474	12.6578	12.1831	12.7217	12.8843	12.6879
2734	13.5466	12.6581	12.1833	12.7223	12.8852	12.6888
2736	13.5471	12.6587	12.183	12.7224	12.8852	12.6902
2738	13.5486	12.6603	12.1832	12.7226	12.886	12.6907
2740	13.548	12.6609	12.1839	12.722	12.8856	12.691
2742	13.5476	12.6604	12.1848	12.7215	12.8853	12.6918
2744	13.5467	12.6603	12.1844	12.7222	12.8863	12.6923
2746	13.5466	12.6607	12.1846	12.724	12.8874	12.6923
2748	13.5461	12.6606	12.186	12.7248	12.8885	12.6927
2750	13.5468	12.6598	12.1857	12.7241	12.8878	12.6926
2752	13.5469	12.6589	12.1858	12.7247	12.887	12.6938
2754	13.5459	12.6584	12.184	12.7246	12.8877	12.6944
2756	13.5461	12.6582	12.1836	12.7251	12.8879	12.694
2758	13.5469	12.6581	12.1829	12.726	12.8874	12.6945
2760	13.5474	12.6587	12.1834	12.7268	12.8867	12.6962
2762	13.5477	12.6596	12.1843	12.7272	12.886	12.6978
2764	13.5471	12.6591	12.1848	12.7267	12.8868	12.6982
2766	13.5473	12.659	12.1853	12.7259	12.8869	12.6984
2768	13.5474	12.6598	12.1862	12.7263	12.8877	12.6983
2770	13.5474	12.6605	12.1866	12.7268	12.8881	12.6983
2772	13.547	12.661	12.1861	12.7265	12.8874	12.6982
2774	13.547	12.6614	12.185	12.727	12.8871	12.6976
2776	13.547	12.6602	12.1852	12.7283	12.887	12.6974
2778	13.5467	12.6595	12.1861	12.728	12.887	12.6976
2780	13.5458	12.6592	12.187	12.7278	12.8882	12.6986
2782	13.5458	12.6601	12.1874	12.7284	12.8891	12.6987
2784	13.5458	12.66	12.1865	12.7286	12.8892	12.6996
2786	13.5458	12.6607	12.1862	12.7285	12.8896	12.6991
2788	13.5457	12.6609	12.1861	12.7287	12.8895	12.6988
2790	13.5455	12.6611	12.1859	12.7291	12.8899	12.6994
2792	13.5463	12.6605	12.1861	12.7289	12.8903	12.7006
2794	13.5472	12.6605	12.1863	12.7292	12.8899	12.7008
2796	13.5469	12.661	12.1863	12.7299	12.889	12.7006
2798	13.5467	12.6609	12.1871	12.7312	12.8887	12.701
2800	13.5466	12.6617	12.187	12.7305	12.889	12.701
2802	13.5464	12.6613	12.1869	12.7308	12.889	12.7016
2804	13.5457	12.6617	12.1873	12.7327	12.889	12.7027
2806	13.5457	12.6617	12.1867	12.7347	12.8898	12.7031
2808	13.5473	12.6622	12.1867	12.7344	12.8897	12.7026
2810	13.5463	12.6617	12.1879	12.7335	12.8902	12.7028
2812	13.5465	12.6624	12.1873	12.7341	12.8906	12.7041
2814	13.5459	12.6622	12.1873	12.7345	12.8901	12.7042
2816	13.5443	12.6629	12.1873	12.7345	12.889	12.7047
2818	13.5438	12.6644	12.1869	12.7347	12.8883	12.7042
2820	13.5439	12.6649	12.1867	12.7356	12.888	12.7038
2822	13.5437	12.6644	12.188	12.7361	12.8882	12.7042
2824	13.5443	12.6636	12.1878	12.7361	12.889	12.7052
2826	13.541	12.6526	12.1735	12.7335	12.8836	12.6943
2828	13.5028	12.5916	12.1065	12.7003	12.8407	12.6374
2830	13.4125	12.4813	11.9898	12.6147	12.7474	12.5302
2832	13.2874	12.3389	11.8447	12.4936	12.6206	12.3911
2834	13.1431	12.1867	11.6924	12.3559	12.4761	12.2378
2836	12.9962	12.0365	11.5447	12.2121	12.3276	12.0845
2838	12.857	11.895	11.4082	12.0712	12.1852	11.9381
2840	12.7276	11.7652	11.2848	11.9404	12.0517	11.8036
2842	12.6096	11.6527	11.182	11.8232	11.9314	11.6861
2844	12.5248	11.5903	11.1338	11.7349	11.8465	11.6156
2846	12.5036	11.5943	11.1523	11.7073	11.8222	11.6101
2848	12.5347	11.6513	11.2146	11.73	11.8497	11.657
2850	12.6011	11.7371	11.3006	11.7885	11.9153	11.7347
2852	12.6855	11.8339	11.3938	11.8687	12.0003	11.826
2854	12.7749	11.9294	11.4868	11.958	12.0909	11.9213
2856	12.8635	12.0192	11.5744	12.0458	12.1815	12.0147
2858	12.9486	12.1022	11.6548	12.1292	12.267	12.102
2860	13.0249	12.1782	11.7263	12.2067	12.3447	12.1807
2862	13.0934	12.246	11.7918	12.2753	12.4158	12.2527
2864	13.1546	12.3056	11.8487	12.3374	12.4806	12.3162
2866	13.208	12.356	11.8984	12.3913	12.5363	12.3717
2868	13.2551	12.4008	11.942	12.4392	12.5845	12.4195
2870	13.2951	12.438	11.9788	12.4798	12.6266	12.4609
2872	13.3301	12.4694	12.0087	12.5157	12.6639	12.4958
2874	13.3607	12.4961	12.0341	12.5475	12.6946	12.5252
2876	13.386	12.5204	12.0561	12.5756	12.7193	12.5497
2878	13.4055	12.5394	12.0743	12.598	12.7404	12.5705
2880	13.4225	12.555	12.0899	12.6169	12.7601	12.5887
2882	13.4378	12.5685	12.1033	12.6319	12.7757	12.6034
2884	13.4504	12.5801	12.1147	12.644	12.7877	12.6159
2886	13.4616	12.5884	12.1233	12.6555	12.7987	12.6269
2888	13.4714	12.5962	12.1314	12.6646	12.8084	12.6363
2890	13.4794	12.6038	12.1377	12.6725	12.8162	12.6442
2892	13.485	12.6098	12.1423	12.6791	12.823	12.6509
2894	13.489	12.6152	12.1478	12.6847	12.8293	12.657
2896	13.4922	12.6196	12.1519	12.6895	12.8345	12.662
2898	13.4966	12.6227	12.1548	12.6935	12.8388	12.6664
2900	13.5021	12.6265	12.1586	12.6982	12.8437	12.67
2902	13.5052	12.6291	12.1618	12.7017	12.8462	12.672
2904	13.508	12.6316	12.1645	12.7044	12.8494	12.6746
2906	13.5104	12.6348	12.1666	12.7061	12.8525	12.6779
2908	13.5123	12.6366	12.1679	12.7095	12.8549	12.6813
2910	13.514	12.6386	12.1696	12.7114	12.857	12.684
2912	13.5151	12.64	12.1718	12.7146	12.8595	12.6859
2914	13.5181	12.6421	12.1736	12.7166	12.8612	12.6877
2916	13.5215	12.6427	12.1754	12.7185	12.8623	12.6902
2918	13.5236	12.6448	12.178	12.7204	12.8637	12.6921
2920	13.5255	12.6477	12.1789	12.7209	12.865	12.6939
2922	13.5275	12.6485	12.1789	12.723	12.8661	12.696
2924	13.5279	12.6495	12.1802	12.7262	12.8676	12.6975
2926	13.5289	12.6495	12.1815	12.7275	12.8696	12.6987
2928	13.5299	12.6501	12.182	12.7278	12.8709	12.7
2930	13.5321	12.651	12.1835	12.7275	12.8704	12.7008
2932	13.5339	12.6512	12.1852	12.729	12.8709	12.7021
2934	13.5342	12.6522	12.1861	12.7316	12.8722	12.703
2936	13.5352	12.653	12.1859	12.7338	12.8741	12.7047
2938	13.5356	12.6539	12.1865	12.7345	12.8752	12.7067
2940	13.5374	12.6543	12.1875	12.7361	12.8764	12.707
2942	13.5386	12.6551	12.1878	12.7369	12.8762	12.7073
2944	13.5401	12.6553	12.1875	12.7375	12.8763	12.7089
2946	13.5406	12.6554	12.188	12.7375	12.8768	12.7107
2948	13.541	12.6554	12.1893	12.7379	12.8761	12.7105
2950	13.5407	12.6559	12.1904	12.7393	12.8763	12.7101
2952	13.5421	12.6569	12.1911	12.7394	12.8771	12.7116
2954	13.5428	12.6569	12.1916	12.7401	12.8784	12.7133
2956	13.5419	12.6568	12.1916	12.7419	12.8781	12.7133
2958	13.5417	12.6573	12.1917	12.7425	12.8791	12.7131
2960	13.543	12.6573	12.1919	12.7434	12.8797	12.7145
2962	13.5426	12.658	12.1918	12.7429	12.8792	12.7154
2964	13.5429	12.6589	12.193	12.7421	12.8794	12.7158
2966	13.5435	12.6587	12.1932	12.7426	12.8793	12.7162
2968	13.543	12.6595	12.1928	12.7435	12.8803	12.7171
2970	13.543	12.6598	12.1932	12.7437	12.8799	12.7179
2972	13.5432	12.66	12.1933	12.7439	12.8806	12.7178
2974	13.5438	12.6599	12.1933	12.7443	12.8812	12.7181
2976	13.5433	12.6593	12.1927	12.7456	12.8813	12.7189
2978	13.5433	12.6599	12.1936	12.7469	12.8819	12.7187
2980	13.5436	12.6609	12.1951	12.7481	12.882	12.7195
2982	13.5443	12.6598	12.1963	12.7483	12.8819	12.7195
2984	13.5438	12.6593	12.1975	12.7491	12.8817	12.7187
2986	13.5429	12.6597	12.197	12.75	12.8817	12.7195
2988	13.5435	12.6596	12.1965	12.7505	12.8822	12.7209
2990	13.5424	12.6599	12.1967	12.7502	12.8827	12.7218
2992	13.5419	12.6616	12.1963	12.7505	12.8831	12.7224
2994	13.5413	12.6618	12.1968	12.7512	12.8832	12.7223
2996	13.5413	12.6618	12.1984	12.7501	12.8831	12.723
2998	13.5408	12.6625	12.1988	12.7506	12.8826	12.7231
3000	13.54	12.6623	12.1988	12.7516	12.8822	12.7236
3002	13.5398	12.6611	12.1974	12.7515	12.883	12.7233
3004	13.5399	12.6599	12.1974	12.751	12.8835	12.7235
3006	13.5405	12.659	12.1989	12.7514	12.8841	12.7238
3008	13.5409	12.6584	12.1992	12.7526	12.884	12.7248
3010	13.54	12.6586	12.199	12.7528	12.8834	12.7252
3012	13.5397	12.6607	12.199	12.7522	12.8828	12.7249
3014	13.5395	12.6613	12.1991	12.7529	12.8842	12.7252
3016	13.5379	12.6626	12.1998	12.7541	12.8845	12.7247
3018	13.5379	12.6634	12.2008	12.7548	12.8855	12.7241
3020	13.538	12.6628	12.2004	12.7562	12.886	12.7248
3022	13.538	12.6628	12.2012	12.7567	12.8858	12.728
3024	13.5394	12.6621	12.2008	12.7563	12.8848	12.7297
3026	13.54	12.6617	12.2007	12.7562	12.8842	12.7288
3028	13.5392	12.662	12.2015	12.7573	12.8842	12.7288
3030	13.538	12.6618	12.2012	12.7579	12.8851	12.7296
3032	13.5381	12.6619	12.201	12.7581	12.8849	12.7306
3034	13.5375	12.6624	12.2018	12.7583	12.8846	12.73
3036	13.5382	12.6621	12.2023	12.7589	12.884	12.7305
3038	13.5398	12.6619	12.2019	12.7595	12.8851	12.7308
3040	13.5407	12.6615	12.2024	12.7593	12.8852	12.7318
3042	13.5415	12.6618	12.2027	12.7574	12.8846	12.7316
3044	13.5411	12.6612	12.2032	12.7562	12.8844	12.7309
3046	13.541	12.662	12.2027	12.7566	12.8843	12.7311
3048	13.5405	12.663	12.2024	12.7574	12.8841	12.7313
3050	13.5409	12.6634	12.2022	12.7576	12.8842	12.7317
3052	13.5411	12.6631	12.2028	12.7585	12.884	12.7317
3054	13.5401	12.6627	12.2035	12.7603	12.8851	12.7324
3056	13.5399	12.6618	12.2043	12.7617	12.884	12.7332
3058	13.54	12.6624	12.2046	12.762	12.884	12.7332
3060	13.5407	12.6627	12.2052	12.7622	12.8848	12.7335
3062	13.5403	12.6619	12.2043	12.7618	12.8847	12.7341
3064	13.5405	12.6615	12.2042	12.7621	12.8852	12.734
3066	13.5369	12.6513	12.1931	12.7606	12.8815	12.7255
3068	13.5013	12.5952	12.1296	12.7311	12.844	12.6713
3070	13.4107	12.4856	12.014	12.6487	12.7557	12.5664
3072	13.284	12.3441	11.8698	12.5304	12.6333	12.4285
3074	13.1387	12.1939	11.719	12.391	12.4897	12.2776
3076	12.9925	12.0461	11.5733	12.2474	12.3428	12.1244
3078	12.8511	11.9059	11.4383	12.1091	12.1998	11.9797
3080	12.7204	11.7782	11.3168	11.9802	12.068	11.8455
3082	12.6028	11.6668	11.211	11.862	11.9486	11.7289
3084	12.5212	11.6018	11.155	11.7732	11.8613	11.6604
3086	12.502	11.6006	11.1656	11.744	11.8314	11.6534
3088	12.5361	11.6511	11.224	11.7655	11.853	11.6969
3090	12.6037	11.7323	11.3086	11.8239	11.9146	11.7729
3092	12.6881	11.8254	11.4024	11.9022	11.9956	11.8639
3094	12.7769	11.9182	11.4951	11.9873	12.084	11.9589
3096	12.8636	12.0081	11.5832	12.0745	12.1738	12.051
3098	12.9472	12.0927	11.6661	12.158	12.2589	12.1368
3100	13.0244	12.1695	11.7401	12.2345	12.3369	12.217
3102	13.0943	12.2375	11.807	12.3026	12.4076	12.2873
3104	13.1555	12.2976	11.8653	12.3648	12.4713	12.3503
3106	13.2094	12.3485	11.9155	12.4184	12.5282	12.4046
3108	13.2559	12.3937	11.9598	12.4665	12.5771	12.4529
3110	13.2962	12.4332	11.9966	12.509	12.6196	12.4932
3112	13.3304	12.4658	12.0275	12.545	12.6559	12.5285
3114	13.3593	12.4932	12.0535	12.5751	12.6863	12.5577
3116	13.3835	12.5161	12.0764	12.5994	12.7124	12.583
3118	13.4038	12.5352	12.0959	12.6207	12.7339	12.6041
3120	13.4202	12.5514	12.1123	12.6385	12.7528	12.6212
3122	13.4338	12.5665	12.125	12.6535	12.7688	12.636
3124	13.4454	12.5788	12.1359	12.6662	12.7821	12.6487
3126	13.4563	12.5883	12.1454	12.6765	12.7931	12.6598
3128	13.4657	12.5967	12.1542	12.6861	12.801	12.6698
3130	13.4731	12.6036	12.1616	12.6956	12.8086	12.6772
3132	13.4802	12.6092	12.1674	12.7036	12.8162	12.6833
3134	13.4867	12.6142	12.1724	12.7083	12.823	12.6888
3136	13.4928	12.6192	12.1761	12.7123	12.8279	12.6931
3138	13.4976	12.6218	12.1793	12.7164	12.8323	12.6977
3140	13.5002	12.6256	12.183	12.7219	12.8362	12.7038
3142	13.5034	12.6295	12.186	12.726	12.8399	12.7066
3144	13.5062	12.6328	12.1895	12.7289	12.8435	12.7095
3146	13.5085	12.6357	12.1908	12.7321	12.846	12.713
3148	13.5104	12.6373	12.1919	12.7348	12.848	12.7155
3150	13.5117	12.6385	12.1943	12.7383	12.8501	12.7174
3152	13.513	12.6413	12.1955	12.7407	12.8528	12.7191
3154	13.5137	12.6444	12.1974	12.7424	12.8546	12.7218
3156	13.5161	12.6464	12.2001	12.7452	12.8571	12.7241
3158	13.5177	12.6479	12.2016	12.747	12.8597	12.7253
3160	13.5186	12.6497	12.203	12.7487	12.8615	12.7274
3162	13.5189	12.6512	12.205	12.7505	12.862	12.7286
3164	13.5202	12.6519	12.2066	12.7515	12.8625	12.7296
3166	13.5204	12.6529	12.2079	12.753	12.863	12.7301
3168	13.5214	12.654	12.2081	12.7546	12.8646	12.7319
3170	13.5218	12.6552	12.2093	12.7561	12.8659	12.7352
3172	13.5226	12.6563	12.2112	12.757	12.8671	12.7361
3174	13.5229	12.6566	12.2122	12.7587	12.8675	12.7367
3176	13.5245	12.6569	12.2132	12.7602	12.8678	12.7379
3178	13.5253	12.6577	12.214	12.7609	12.8691	12.7387
3180	13.5263	12.6581	12.2137	12.761	12.8708	12.7381
3182	13.5276	12.6576	12.2137	12.7625	12.8703	12.74
3184	13.528	12.659	12.215	12.765	12.8707	12.741
3186	13.5269	12.6599	12.2167	12.7655	12.8713	12.7424
3188	13.5239	12.6599	12.2185	12.7665	12.8712	12.7429
3190	13.5252	12.6594	12.2196	12.7667	12.8724	12.7438
3192	13.5276	12.6587	12.2197	12.7661	12.8729	12.7449
3194	13.5305	12.6593	12.2203	12.7665	12.873	12.7463
3196	13.5309	12.6611	12.2205	12.767	12.8731	12.7469
3198	13.5311	12.6631	12.2214	12.768	12.8714	12.7478
3200	13.5321	12.6642	12.2217	12.7691	12.8712	12.7473
3202	13.5339	12.6651	12.221	12.7693	12.873	12.7477
3204	13.5341	12.6651	12.2217	12.7685	12.8742	12.7484
3206	13.5347	12.6643	12.2225	12.7694	12.8743	12.7496
3208	13.5353	12.6648	12.2231	12.7717	12.8737	12.7504
3210	13.536	12.6666	12.2235	12.7724	12.8732	12.7506
3212	13.5363	12.6668	12.2229	12.7722	12.8727	12.7502
3214	13.5363	12.6656	12.2232	12.7723	12.8732	12.7508
3216	13.5359	12.6663	12.2243	12.7738	12.8745	12.7512
3218	13.5362	12.6668	12.225	12.7747	12.8745	12.7507
3220	13.5355	12.6644	12.2253	12.7751	12.874	12.7512
3222	13.5348	12.6628	12.226	12.775	12.875	12.7516
3224	13.5347	12.6635	12.2265	12.7748	12.875	12.7528
3226	13.5339	12.6645	12.2271	12.7761	12.8758	12.7528
3228	13.5337	12.6647	12.2278	12.7762	12.8765	12.7533
3230	13.5333	12.6649	12.2278	12.777	12.8765	12.7551
3232	13.5334	12.6649	12.2276	12.778	12.8774	12.755
3234	13.533	12.6651	12.2281	12.7785	12.877	12.755
3236	13.5307	12.6658	12.2285	12.7782	12.8771	12.7557
3238	13.5293	12.6661	12.2287	12.7775	12.8773	12.7567
3240	13.529	12.6665	12.2288	12.7771	12.8766	12.7575
3242	13.529	12.6664	12.2294	12.777	12.8768	12.7573
3244	13.5298	12.6669	12.2303	12.7781	12.8769	12.7569
3246	13.5286	12.667	12.2317	12.78	12.877	12.7584
3248	13.5274	12.667	12.2334	12.7802	12.8768	12.7596
3250	13.5283	12.6667	12.2346	12.7813	12.8765	12.7607
3252	13.5279	12.6666	12.2343	12.7813	12.876	12.761
3254	13.5282	12.666	12.2352	12.7807	12.876	12.7611
3256	13.5283	12.6663	12.236	12.7822	12.8764	12.762
3258	13.5283	12.6669	12.2357	12.7834	12.8766	12.7626
3260	13.5296	12.6676	12.236	12.7838	12.8763	12.7625
3262	13.5301	12.6672	12.2365	12.7832	12.877	12.7612
3264	13.5288	12.6665	12.2358	12.7829	12.877	12.7621
3266	13.5273	12.6665	12.2359	12.783	12.876	12.7624
3268	13.5276	12.667	12.2368	12.7828	12.8776	12.7633
3270	13.5281	12.6666	12.2382	12.7831	12.8781	12.7643
3272	13.5283	12.6664	12.2385	12.7835	12.8768	12.7652
3274	13.5275	12.6675	12.2384	12.7834	12.8764	12.765
3276	13.5268	12.6683	12.2392	12.7833	12.8771	12.7649
3278	13.5276	12.6681	12.2393	12.7829	12.8767	12.7668
3280	13.5288	12.6686	12.2399	12.7837	12.8768	12.7672
3282	13.5291	12.6693	12.2406	12.7851	12.8773	12.7676
3284	13.5294	12.6694	12.2415	12.7871	12.8763	12.7673
3286	13.529	12.6695	12.2419	12.7882	12.8772	12.7685
3288	13.5296	12.6695	12.2425	12.7879	12.8775	12.769
3290	13.5292	12.6684	12.2426	12.7866	12.8772	12.7696
3292	13.5288	12.6685	12.2432	12.7868	12.878	12.7695
3294	13.528	12.6693	12.2436	12.7875	12.8788	12.7689
3296	13.5277	12.6677	12.2437	12.7872	12.8797	12.7696
3298	13.5265	12.6673	12.2438	12.7884	12.8805	12.7702
3300	13.5258	12.6677	12.2442	12.7899	12.8785	12.7711
3302	13.5258	12.6675	12.2447	12.7897	12.8755	12.7711
3304	13.5263	12.6675	12.245	12.7895	12.8754	12.7715
3306	13.5241	12.6596	12.2373	12.7884	12.8737	12.7618
3308	13.4928	12.6076	12.1815	12.7619	12.8396	12.7084
3310	13.4083	12.5042	12.0755	12.6831	12.7569	12.6081
3312	13.2847	12.3672	11.9385	12.5692	12.6376	12.4742
3314	13.1415	12.2173	11.7897	12.4352	12.4979	12.3256
3316	12.9957	12.0696	11.6445	12.2948	12.3538	12.1764
3318	12.8551	11.9295	11.509	12.1559	12.2123	12.0331
3320	12.723	11.8026	11.3859	12.027	12.0789	11.9
3322	12.602	11.6924	11.2783	11.9101	11.9582	11.7842
3324	12.5108	11.6256	11.2144	11.8175	11.8657	11.7111
3326	12.48	11.6192	11.2152	11.7793	11.8287	11.6965
3328	12.5052	11.6646	11.266	11.7916	11.8443	11.7348
3330	12.5688	11.7427	11.3455	11.8445	11.9018	11.8071
3332	12.6523	11.8338	11.4373	11.9207	11.9813	11.8963
3334	12.7429	11.926	11.5309	12.0047	12.0697	11.9893
3336	12.8324	12.0152	11.6189	12.0908	12.1589	12.0806
3338	12.917	12.0991	11.7016	12.1732	12.244	12.168
3340	12.9956	12.1756	11.7769	12.251	12.3225	12.2467
3342	13.0649	12.2437	11.843	12.3213	12.3938	12.3174
3344	13.1266	12.3038	11.9017	12.383	12.4588	12.3796
3346	13.1814	12.3551	11.9535	12.4384	12.5151	12.4341
3348	13.229	12.4007	11.9973	12.4869	12.5647	12.4829
3350	13.2696	12.4396	12.0344	12.5285	12.607	12.5242
3352	13.3035	12.472	12.0674	12.565	12.6436	12.5596
3354	13.3341	12.4992	12.097	12.5965	12.6757	12.5892
3356	13.3601	12.5226	12.12	12.6223	12.7027	12.615
3358	13.3819	12.5425	12.1398	12.6442	12.7251	12.6361
3360	13.4011	12.5599	12.1557	12.662	12.7441	12.6537
3362	13.4174	12.5729	12.1693	12.6768	12.7594	12.669
3364	13.4298	12.5848	12.1803	12.6904	12.7733	12.6811
3366	13.4399	12.5955	12.1895	12.703	12.7849	12.6917
3368	13.4491	12.6041	12.197	12.7129	12.7933	12.7016
3370	13.4569	12.6113	12.205	12.722	12.8011	12.7104
3372	13.4644	12.6183	12.212	12.7295	12.8085	12.7162
3374	13.4703	12.6243	12.2173	12.7359	12.8139	12.722
3376	13.4758	12.6295	12.2225	12.7399	12.8188	12.7282
3378	13.4794	12.6336	12.2272	12.7443	12.8239	12.7325
3380	13.4835	12.6364	12.2309	12.7481	12.8283	12.7372
3382	13.4875	12.6393	12.2343	12.7523	12.8323	12.7404
3384	13.4906	12.6422	12.2361	12.755	12.8349	12.7432
3386	13.4934	12.6453	12.2385	12.7582	12.8367	12.7458
3388	13.4953	12.648	12.2421	12.76	12.8387	12.7491
3390	13.4982	12.6485	12.245	12.7616	12.8413	12.7522
3392	13.5009	12.6495	12.2483	12.7647	12.8444	12.7544
3394	13.5024	12.6513	12.2502	12.7673	12.8467	12.7563
3396	13.5026	12.6536	12.2515	12.7698	12.8479	12.7569
3398	13.5049	12.6548	12.2525	12.7709	12.8493	12.759
3400	13.5064	12.6557	12.2538	12.7717	12.851	12.7617
3402	13.5079	12.657	12.2545	12.7744	12.8519	12.7643
3404	13.5087	12.6586	12.2566	12.7766	12.853	12.7666
3406	13.5098	12.6595	12.2582	12.7789	12.8538	12.7669
3408	13.5114	12.6618	12.2598	12.7802	12.8551	12.7671
3410	13.5126	12.6626	12.2614	12.7812	12.8569	12.7681
3412	13.5132	12.6627	12.2624	12.7828	12.8573	12.7686
3414	13.5142	12.6629	12.2633	12.7851	12.8588	12.7708
3416	13.5145	12.6646	12.2646	12.7865	12.8603	12.7725
3418	13.5156	12.6653	12.2661	12.7869	12.8604	12.7739
3420	13.5154	12.6659	12.2668	12.7877	12.8607	12.7743
3422	13.5154	12.6669	12.2678	12.7878	12.8616	12.775
3424	13.5156	12.6672	12.2692	12.7879	12.8625	12.775
3426	13.516	12.667	12.2697	12.7878	12.8634	12.7762
3428	13.5164	12.6668	12.2708	12.7885	12.8641	12.7769
3430	13.5167	12.6684	12.271	12.7896	12.864	12.7786
3432	13.5185	12.6688	12.2709	12.7907	12.8646	12.7795
3434	13.5182	12.67	12.2718	12.7915	12.8653	12.78
3436	13.5169	12.67	12.2732	12.7926	12.8645	12.7811
3438	13.5168	12.6699	12.2742	12.794	12.864	12.7818
3440	13.5178	12.6696	12.276	12.7943	12.8652	12.784
3442	13.518	12.6695	12.2781	12.7951	12.8662	12.7843
3444	13.5178	12.6696	12.2796	12.7964	12.8666	12.7851
3446	13.5193	12.6703	12.2796	12.7966	12.8661	12.7857
3448	13.5195	12.6717	12.2807	12.7962	12.8658	12.7859
3450	13.5197	12.6717	12.2808	12.7969	12.8667	12.786
3452	13.5201	12.6719	12.2815	12.7978	12.8668	12.7866
3454	13.5207	12.6714	12.2819	12.7982	12.8674	12.7875
3456	13.52	12.6708	12.2823	12.7998	12.8683	12.7878
3458	13.5193	12.6706	12.2833	12.8005	12.8694	12.7879
3460	13.5197	12.6719	12.2831	12.8011	12.869	12.7888
3462	13.5193	12.6723	12.2842	12.8017	12.8685	12.7895
3464	13.5191	12.6727	12.2846	12.8015	12.8686	12.7899
3466	13.5201	12.6728	12.2859	12.8009	12.8692	12.7904
3468	13.5203	12.674	12.2871	12.8016	12.8693	12.7909
3470	13.5202	12.6741	12.2882	12.8012	12.8696	12.7909
3472	13.5205	12.6739	12.2885	12.8022	12.8697	12.7919
3474	13.5198	12.6742	12.2883	12.8029	12.8694	12.7913
3476	13.5191	12.6742	12.2884	12.8031	12.8681	12.7917
3478	13.5195	12.6744	12.2889	12.8024	12.8685	12.792
3480	13.5191	12.6744	12.2895	12.8024	12.8689	12.7924
3482	13.5186	12.6754	12.2908	12.8029	12.8695	12.7933
3484	13.5186	12.6755	12.2912	12.8033	12.8704	12.7944
3486	13.5175	12.6756	12.2919	12.8044	12.8708	12.7945
3488	13.5173	12.6753	12.2926	12.8061	12.8705	12.7947
3490	13.5174	12.6757	12.2923	12.807	12.8699	12.7934
3492	13.516	12.6766	12.2924	12.8078	12.8697	12.7923
3494	13.5156	12.6764	12.2943	12.8076	12.8696	12.7923
3496	13.5154	12.6768	12.2951	12.8085	12.8702	12.7942
3498	13.5146	12.6774	12.2951	12.8107	12.8702	12.797
3500	13.5152	12.6776	12.2963	12.8104	12.8707	12.7989
3502	13.515	12.6778	12.2988	12.8099	12.8696	12.7992
3504	13.5159	12.6769	12.2995	12.8104	12.8691	12.7988
3506	13.517	12.6772	12.3008	12.8089	12.8707	12.7989
3508	13.5175	12.6791	12.3018	12.8084	12.8704	12.7988
3510	13.5178	12.6792	12.3007	12.809	12.8709	12.7992
3512	13.5184	12.6786	12.3	12.8092	12.8715	12.8007
3514	13.5188	12.6789	12.3009	12.8093	12.871	12.8019
3516	13.5191	12.6784	12.3015	12.8106	12.8713	12.8019
3518	13.5192	12.6769	12.3022	12.8105	12.8714	12.8019
3520	13.5198	12.6764	12.3039	12.8102	12.8712	12.802
3522	13.5199	12.6775	12.3033	12.8095	12.8704	12.8021
3524	13.521	12.6774	12.3036	12.8093	12.8698	12.8025
3526	13.5213	12.6771	12.3043	12.8094	12.8696	12.8027
3528	13.5205	12.6766	12.3055	12.8102	12.8699	12.8024
3530	13.52	12.6773	12.3062	12.8104	12.8694	12.8022
3532	13.52	12.6786	12.3063	12.8101	12.8696	12.8032
3534	13.5218	12.6791	12.3081	12.8116	12.869	12.8041
3536	13.5216	12.679	12.3089	12.8127	12.8689	12.8047
3538	13.5208	12.6795	12.3097	12.8127	12.8683	12.8044
3540	13.5196	12.6802	12.3094	12.8126	12.8681	12.8044
3542	13.5184	12.6797	12.3098	12.8129	12.869	12.8046
3544	13.5155	12.6799	12.3112	12.8137	12.869	12.8039
3546	13.513	12.6737	12.3049	12.8122	12.8661	12.7968
3548	13.4862	12.6275	12.2559	12.7881	12.8355	12.7527
3550	13.4082	12.5299	12.1555	12.7156	12.7578	12.6593
3552	13.2901	12.3952	12.0199	12.6067	12.6421	12.5311
3554	13.149	12.2484	11.8729	12.4743	12.505	12.3856
3556	13.0039	12.1039	11.7282	12.3349	12.362	12.2375
3558	12.8623	11.9669	11.5937	12.1985	12.2226	12.0963
3560	12.7311	11.8404	11.473	12.071	12.0924	11.9658
3562	12.6128	11.727	11.368	11.9555	11.9756	11.8512
3564	12.5235	11.6536	11.304	11.8623	11.886	11.7746
3566	12.492	11.6401	11.2988	11.82	11.847	11.7524
3568	12.5145	11.6796	11.3437	11.8275	11.8558	11.7823
3570	12.5754	11.7535	11.4198	11.8747	11.9065	11.8485
3572	12.6558	11.8425	11.5077	11.9451	11.9802	11.9326
3574	12.7432	11.9335	11.598	12.0268	12.0647	12.0227
3576	12.8295	12.0211	11.6864	12.1114	12.1518	12.1122
3578	12.9123	12.1048	11.7682	12.1937	12.2357	12.1967
3580	12.9891	12.182	11.8422	12.2704	12.3137	12.2761
3582	13.059	12.2503	11.9085	12.3398	12.3837	12.3465
3584	13.1206	12.3092	11.9663	12.4022	12.446	12.4092
3586	13.1736	12.3609	12.0181	12.4581	12.5026	12.464
3588	13.2198	12.4061	12.0632	12.5063	12.5517	12.5121
3590	13.2607	12.4453	12.1026	12.5478	12.5943	12.5533
3592	13.2961	12.48	12.1349	12.5839	12.6305	12.5888
3594	13.3265	12.5078	12.1628	12.6144	12.6616	12.6187
3596	13.3533	12.5304	12.1869	12.641	12.6895	12.6445
3598	13.3756	12.5494	12.2075	12.6633	12.7139	12.6664
3600	13.394	12.5672	12.2239	12.6825	12.7331	12.6847
3602	13.4092	12.5827	12.2377	12.6973	12.7491	12.6995
3604	13.421	12.5955	12.2504	12.7097	12.7628	12.7132
3606	13.4317	12.6051	12.2598	12.7213	12.7735	12.7249
3608	13.4408	12.6129	12.2689	12.7307	12.7844	12.7341
3610	13.4495	12.6192	12.2768	12.7386	12.7934	12.7422
3612	13.4564	12.6247	12.2836	12.746	12.7994	12.7498
3614	13.4609	12.629	12.2895	12.7528	12.8047	12.7554
3616	13.4662	12.6336	12.2933	12.7572	12.8092	12.7604
3618	13.4712	12.6386	12.297	12.7617	12.8139	12.7637
3620	13.4756	12.6433	12.3016	12.7663	12.8184	12.7679
3622	13.4785	12.647	12.3047	12.772	12.8227	12.7728
3624	13.4831	12.65	12.3083	12.7756	12.8259	12.7761
3626	13.4862	12.6522	12.3123	12.7789	12.8277	12.7787
3628	13.4875	12.6538	12.3155	12.7814	12.8294	12.7814
3630	13.4887	12.6557	12.3183	12.7848	12.8322	12.7845
3632	13.4909	12.6593	12.321	12.7878	12.835	12.7869
3634	13.493	12.6608	12.3229	12.7895	12.8372	12.7891
3636	13.4933	12.6624	12.3253	12.7901	12.8386	12.7913
3638	13.4941	12.6645	12.3282	12.7919	12.839	12.7926
3640	13.4958	12.6653	12.3302	12.794	12.8409	12.7935
3642	13.4958	12.6667	12.3317	12.7961	12.843	12.7962
3644	13.4946	12.6686	12.3338	12.7992	12.8443	12.7985
3646	13.4974	12.6698	12.3357	12.8001	12.8452	12.7994
3648	13.501	12.67	12.3369	12.8006	12.8456	12.8009
3650	13.5032	12.6699	12.3374	12.8009	12.8459	12.8011
3652	13.5042	12.6717	12.3378	12.8018	12.8475	12.8029
3654	13.5058	12.6733	12.34	12.8023	12.8487	12.805
3656	13.5061	12.6748	12.3422	12.8045	12.8505	12.8065
3658	13.5056	12.676	12.3425	12.8057	12.8515	12.8077
3660	13.5065	12.6754	12.3427	12.8075	12.8522	12.808
3662	13.5079	12.6748	12.3434	12.8086	12.8536	12.8084
3664	13.5072	12.6753	12.3431	12.8096	12.8538	12.8097
3666	13.5078	12.6756	12.344	12.8106	12.8541	12.8108
3668	13.5084	12.6766	12.3456	12.8117	12.8542	12.8114
3670	13.5101	12.6769	12.3484	12.8117	12.8547	12.8121
3672	13.511	12.6773	12.3504	12.8117	12.8555	12.8137
3674	13.5116	12.6778	12.352	12.8126	12.8563	12.8148
3676	13.5124	12.6786	12.353	12.8136	12.8571	12.8153
3678	13.5122	12.6799	12.3537	12.815	12.857	12.8162
3680	13.5127	12.6803	12.3543	12.8157	12.8566	12.8161
3682	13.513	12.6804	12.3548	12.8158	12.8564	12.816
3684	13.512	12.6801	12.355	12.8149	12.8562	12.8166
3686	13.5128	12.6804	12.3555	12.8151	12.8571	12.8173
3688	13.5126	12.6815	12.3566	12.8164	12.8575	12.8171
3690	13.5125	12.6827	12.3583	12.8171	12.8584	12.8185
3692	13.5132	12.6824	12.3588	12.8179	12.8586	12.8205
3694	13.5137	12.6829	12.3591	12.818	12.8584	12.821
3696	13.5146	12.6839	12.3606	12.8187	12.8584	12.8215
3698	13.5139	12.6848	12.3612	12.8193	12.8585	12.8222
3700	13.514	12.6846	12.362	12.8195	12.8585	12.8229
3702	13.5133	12.6853	12.3618	12.8194	12.859	12.8231
3704	13.5121	12.6851	12.3628	12.8195	12.859	12.8228
3706	13.513	12.6845	12.3615	12.8215	12.8588	12.823
3708	13.5124	12.6835	12.3618	12.8228	12.859	12.8227
3710	13.5126	12.6839	12.3641	12.824	12.8588	12.8227
3712	13.5137	12.6853	12.3658	12.8241	12.8586	12.8223
3714	13.5146	12.6872	12.3672	12.8243	12.859	12.823
3716	13.5141	12.6863	12.3689	12.8248	12.8593	12.825
3718	13.5133	12.6854	12.369	12.8254	12.8595	12.8246
3720	13.5141	12.6853	12.3695	12.8252	12.8599	12.8242
3722	13.5138	12.6856	12.3706	12.825	12.8601	12.8242
3724	13.5142	12.6851	12.3713	12.8252	12.8598	12.8247
3726	13.5144	12.6856	12.3705	12.8249	12.8587	12.8256
3728	13.515	12.6857	12.3701	12.8256	12.8581	12.8259
3730	13.5144	12.6861	12.3715	12.8256	12.8589	12.8263
3732	13.513	12.6859	12.3739	12.8261	12.8584	12.8271
3734	13.5115	12.6853	12.3751	12.8258	12.8593	12.8274
3736	13.5118	12.6855	12.3756	12.8262	12.8587	12.8278
3738	13.5108	12.6865	12.3761	12.8261	12.8584	12.8285
3740	13.511	12.6856	12.3772	12.8261	12.8589	12.8289
3742	13.5117	12.6842	12.3781	12.8263	12.8585	12.8298
3744	13.5113	12.6838	12.3786	12.8269	12.8581	12.8299
3746	13.5127	12.6855	12.3796	12.8264	12.8579	12.8305
3748	13.5126	12.6867	12.3797	12.8266	12.8585	12.8311
3750	13.5118	12.6873	12.3796	12.8273	12.8595	12.8307
3752	13.5126	12.6873	12.3799	12.8269	12.8602	12.8307
3754	13.5132	12.6876	12.3815	12.8267	12.8594	12.8316
3756	13.5134	12.6883	12.3822	12.8263	12.8596	12.8315
3758	13.5128	12.6874	12.3826	12.8278	12.8591	12.8319
3760	13.5129	12.6869	12.3829	12.8295	12.8599	12.8324
3762	13.5125	12.6877	12.3844	12.8302	12.8598	12.8328
3764	13.5125	12.687	12.3856	12.831	12.8595	12.8328
3766	13.5129	12.6863	12.3857	12.8313	12.859	12.8337
3768	13.5142	12.6861	12.3853	12.8316	12.859	12.8339
3770	13.5138	12.685	12.3866	12.831	12.8595	12.8342
3772	13.5118	12.6853	12.3866	12.83	12.86	12.8351
3774	13.5094	12.6869	12.3869	12.8293	12.8605	12.8356
3776	13.5041	12.6878	12.3876	12.8285	12.8606	12.8345
3778	13.5054	12.689	12.3898	12.8295	12.8598	12.8343
3780	13.5092	12.6891	12.39	12.8301	12.8595	12.8338
3782	13.5106	12.6888	12.3913	12.8313	12.8593	12.8351
3784	13.511	12.6893	12.3931	12.8316	12.8592	12.8352
3786	13.5106	12.6835	12.3874	12.8307	12.8574	12.83
3788	13.4849	12.6425	12.3412	12.8112	12.8302	12.7902
3790	13.4079	12.5521	12.2446	12.745	12.7582	12.7019
3792	13.29	12.4241	12.1145	12.6436	12.6498	12.5802
3794	13.151	12.2816	11.9733	12.5176	12.5198	12.441
3796	13.008	12.1402	11.8341	12.3809	12.3816	12.2986
3798	12.8714	12.007	11.7021	12.2475	12.2454	12.1624
3800	12.7448	11.8858	11.5825	12.1218	12.1168	12.0357
3802	12.6302	11.7793	11.4788	12.0072	12.0017	11.9244
3804	12.5397	11.7061	11.4137	11.9119	11.9108	11.8451
3806	12.502	11.6844	11.4036	11.8611	11.8645	11.8162
3808	12.5176	11.713	11.4405	11.8592	11.8659	11.8377
3810	12.5733	11.7766	11.5101	11.8992	11.9094	11.8958
3812	12.6481	11.858	11.5944	11.9655	11.9783	11.9737
3814	12.7331	11.9443	11.6811	12.0437	12.0584	12.0594
3816	12.8193	12.028	11.7662	12.1254	12.1423	12.1452
3818	12.9012	12.1084	11.8463	12.2044	12.2227	12.2291
3820	12.9762	12.1829	11.9199	12.2786	12.2986	12.3052
3822	13.0447	12.25	11.9861	12.347	12.3683	12.3731
3824	13.1065	12.3101	12.045	12.409	12.4312	12.4349
3826	13.1601	12.362	12.097	12.4655	12.4875	12.4896
3828	13.2078	12.4076	12.1413	12.5157	12.5366	12.5383
3830	13.2498	12.4465	12.1789	12.5578	12.5792	12.5796
3832	13.2858	12.48	12.2117	12.5943	12.6168	12.615
3834	13.3162	12.51	12.2406	12.6244	12.6485	12.6456
3836	13.3409	12.5353	12.2647	12.6513	12.6759	12.6709
3838	13.3639	12.5566	12.2849	12.6739	12.6989	12.6937
3840	13.383	12.574	12.303	12.6929	12.7181	12.7137
3842	13.3986	12.5893	12.3173	12.7104	12.735	12.7303
3844	13.4126	12.6025	12.3295	12.7246	12.749	12.7426
3846	13.4242	12.6131	12.3412	12.7343	12.7602	12.753
3848	13.4341	12.6223	12.3504	12.7429	12.7707	12.7618
3850	13.4418	12.6292	12.3566	12.7525	12.7795	12.7694
3852	13.4482	12.6353	12.3623	12.7604	12.787	12.7767
3854	13.4543	12.6404	12.3681	12.7668	12.7925	12.783
3856	13.4601	12.6458	12.3728	12.7734	12.7982	12.789
3858	13.463	12.6519	12.3776	12.7786	12.8025	12.7942
3860	13.467	12.6548	12.3826	12.7837	12.8057	12.7972
3862	13.4723	12.6568	12.387	12.7883	12.8093	12.8006
3864	13.4742	12.661	12.39	12.7915	12.8126	12.8044
3866	13.4768	12.6641	12.3938	12.794	12.8155	12.8073
3868	13.48	12.6666	12.3973	12.7969	12.8194	12.8103
3870	13.4824	12.6688	12.4004	12.7996	12.8223	12.8127
3872	13.4852	12.6703	12.4024	12.8015	12.8241	12.8148
3874	13.4863	12.6724	12.405	12.803	12.8261	12.817
3876	13.4883	12.6739	12.4072	12.8041	12.8282	12.8202
3878	13.4884	12.675	12.4094	12.8062	12.8293	12.8222
3880	13.4902	12.6764	12.4113	12.8088	12.8309	12.8228
3882	13.4919	12.6776	12.4118	12.8108	12.8327	12.8237
3884	13.4924	12.6788	12.4132	12.8126	12.8338	12.8253
3886	13.4935	12.6803	12.4148	12.8152	12.8349	12.8278
3888	13.4954	12.6821	12.4177	12.8185	12.8364	12.8291
3890	13.4977	12.6832	12.4192	12.8192	12.8371	12.8295
3892	13.4992	12.6842	12.4197	12.8205	12.8374	12.8302
3894	13.4992	12.6848	12.4199	12.8211	12.8381	12.832
3896	13.5006	12.6865	12.4214	12.8208	12.8392	12.8334
3898	13.5016	12.6873	12.4233	12.8214	12.8407	12.8341
3900	13.5019	12.6883	12.4244	12.8216	12.8403	12.835
3902	13.5023	12.6889	12.4256	12.8209	12.8411	12.8351
3904	13.5026	12.6889	12.4267	12.821	12.8426	12.8348
3906	13.5046	12.6899	12.4279	12.8236	12.8424	12.8362
3908	13.505	12.6902	12.4283	12.826	12.843	12.8375
3910	13.5043	12.6899	12.429	12.8283	12.8434	12.8379
3912	13.5043	12.6895	12.4309	12.8288	12.8439	12.8387
3914	13.5055	12.6902	12.4317	12.828	12.8441	12.8397
3916	13.5057	12.6909	12.4328	12.8286	12.8442	12.841
3918	13.5056	12.6918	12.4339	12.8287	12.8454	12.8411
3920	13.5051	12.6917	12.4347	12.8287	12.8459	12.8421
3922	13.5072	12.6918	12.4356	12.8307	12.8464	12.8433
3924	13.5081	12.6913	12.4354	12.8325	12.8466	12.8445
3926	13.5046	12.692	12.4362	12.8331	12.8467	12.8442
3928	13.5009	12.6923	12.4375	12.8331	12.8465	12.8439
3930	13.5047	12.6918	12.4383	12.8321	12.8467	12.8454
3932	13.5082	12.6928	12.4396	12.8327	12.8463	12.8457
3934	13.5081	12.6936	12.4398	12.8333	12.8472	12.8455
3936	13.5076	12.694	12.4404	12.8336	12.847	12.8466
3938	13.5077	12.695	12.4407	12.8346	12.8472	12.8469
3940	13.507	12.694	12.4408	12.836	12.8482	12.8463
3942	13.507	12.6943	12.4409	12.8361	12.8476	12.846
3944	13.5069	12.6945	12.4422	12.8355	12.8477	12.8476
3946	13.5062	12.695	12.4433	12.8361	12.8478	12.8502
3948	13.5052	12.6949	12.4447	12.8376	12.8484	12.851
3950	13.5054	12.6954	12.4464	12.8366	12.8494	12.8508
3952	13.5047	12.6962	12.4479	12.8353	12.8492	12.8511
3954	13.5045	12.6961	12.4487	12.8353	12.8479	12.8517
3956	13.5039	12.6962	12.4493	12.8369	12.8478	12.8516
3958	13.5041	12.6959	12.4506	12.839	12.8475	12.8511
3960	13.5051	12.6959	12.4504	12.8384	12.8468	12.8507
3962	13.5048	12.6966	12.4512	12.8393	12.8472	12.8515
3964	13.5039	12.6972	12.4524	12.8394	12.8481	12.8516
3966	13.502	12.6969	12.4517	12.8392	12.8491	12.8527
3968	13.5012	12.6959	12.4533	12.8389	12.8508	12.8528
3970	13.5021	12.6955	12.454	12.8387	12.8505	12.8535
3972	13.5025	12.6951	12.4535	12.8393	12.8497	12.8538
3974	13.5024	12.6949	12.4547	12.8399	12.8499	12.8535
3976	13.501	12.6954	12.4559	12.8404	12.8501	12.8539
3978	13.5001	12.6967	12.4557	12.8408	12.8499	12.8543
3980	13.5006	12.6978	12.4557	12.8398	12.8492	12.8535
3982	13.501	12.6963	12.4572	12.84	12.8479	12.853
3984	13.5011	12.6957	12.4579	12.8418	12.8485	12.8542
3986	13.4983	12.6964	12.4592	12.842	12.8483	12.8546
3988	13.4985	12.6974	12.4601	12.8415	12.8489	12.8548
3990	13.4983	12.6976	12.4605	12.8407	12.8493	12.8561
3992	13.4987	12.6974	12.4616	12.8427	12.8499	12.8567
3994	13.4994	12.6984	12.4625	12.843	12.8494	12.8572
3996	13.4992	12.699	12.4632	12.844	12.849	12.8578
[truncated: 3,134 more rows]

## Sheet: Figure 2 (93-6)
	pH 6.5	Trial 2	Trial 3	pH 7.6	Trial 2	Trial 3
Time	cp	cp	cp	cp	cp	cp
2	13.9786	14.0573	14.1475	12.9518	13.9032	13.8519
4	13.9783	14.0556	14.1483	12.9476	13.9029	13.8542
6	13.9785	14.0552	14.1489	12.9466	13.9026	13.8563
8	13.9769	14.0556	14.1486	12.9475	13.9015	13.8571
10	13.9755	14.0546	14.1484	12.9473	13.9011	13.8576
12	13.9746	14.054	14.148	12.9496	13.9007	13.8574
14	13.9743	14.0535	14.1487	12.958	13.9003	13.8567
16	13.9739	14.0527	14.1458	12.9624	13.9006	13.8556
18	13.9731	14.051	14.1437	12.9627	13.902	13.8539
20	13.9726	14.0486	14.1415	12.9626	13.9022	13.8527
22	13.9706	14.0477	14.1401	12.9639	13.9035	13.8527
24	13.9698	14.0472	14.14	12.9648	13.9031	13.8537
26	13.9693	14.0467	14.141	12.9644	13.9026	13.8546
28	13.9693	14.0457	14.141	12.964	13.9014	13.8544
30	13.9705	14.0453	14.1427	12.9638	13.9012	13.8541
32	13.9715	14.0442	14.143	12.9645	13.9012	13.8533
34	13.9714	14.0427	14.1423	12.9636	13.9018	13.8529
36	13.9708	14.0402	14.1414	12.9646	13.9014	13.8523
38	13.9708	14.0387	14.1415	12.9645	13.9005	13.8532
40	13.9702	14.0384	14.1417	12.9643	13.8993	13.853
42	13.9703	14.0373	14.1416	12.9648	13.9004	13.8527
44	13.9699	14.0366	14.142	12.9651	13.9017	13.8509
46	13.9691	14.0364	14.1401	12.9648	13.9019	13.8497
48	13.9677	14.037	14.1396	12.9651	13.9021	13.8494
50	13.9664	14.0366	14.1382	12.9654	13.9009	13.8497
52	13.9664	14.0356	14.1372	12.9657	13.8994	13.8491
54	13.9646	14.0347	14.1357	12.9664	13.8985	13.8483
56	13.9651	14.0342	14.1347	12.9668	13.8986	13.8477
58	13.9661	14.0334	14.1341	12.9665	13.9	13.8481
60	13.9664	14.0318	14.1345	12.9664	13.8995	13.8482
62	13.9659	14.0295	14.1338	12.9672	13.8983	13.8477
64	13.9656	14.0283	14.1337	12.9676	13.8981	13.8475
66	13.9646	14.0291	14.1343	12.9664	13.8969	13.8475
68	13.9641	14.031	14.1332	12.9664	13.8969	13.8472
70	13.9631	14.032	14.1332	12.967	13.8973	13.8477
72	13.9637	14.0315	14.1323	12.968	13.8969	13.8482
74	13.9635	14.0306	14.1306	12.9676	13.8961	13.8479
76	13.9623	14.0304	14.1288	12.9671	13.8949	13.8473
78	13.9611	14.0301	14.1275	12.9677	13.895	13.8466
80	13.9613	14.0283	14.1277	12.9679	13.8947	13.846
82	13.9621	14.0263	14.1293	12.9686	13.8935	13.8461
84	13.9613	14.0251	14.1306	12.9679	13.893	13.8473
86	13.9614	14.0264	14.1326	12.9672	13.8931	13.8471
88	13.9612	14.0266	14.1339	12.9684	13.8931	13.8475
90	13.9612	14.0266	14.1336	12.9703	13.8935	13.847
92	13.9606	14.0238	14.1332	12.9725	13.8939	13.846
94	13.9596	14.0232	14.1336	12.9728	13.8948	13.8446
96	13.9589	14.0254	14.1347	12.9718	13.894	13.8438
98	13.9596	14.0263	14.1339	12.9717	13.8935	13.8437
100	13.9597	14.0265	14.132	12.972	13.8921	13.8442
102	13.9585	14.0261	14.1311	12.9717	13.8921	13.8431
104	13.9595	14.0263	14.1303	12.9715	13.8924	13.8436
106	13.9601	14.0247	14.1292	12.9729	13.8925	13.8452
108	13.9586	14.0223	14.1274	12.9739	13.8934	13.844
110	13.9574	14.0196	14.126	12.9754	13.894	13.8435
112	13.9574	14.0148	14.1243	12.9728	13.8933	13.843
114	13.9571	14.011	14.1238	12.9664	13.8929	13.8424
116	13.9568	14.0096	14.1241	12.9614	13.8935	13.8425
118	13.9568	14.0108	14.1255	12.9603	13.894	13.8417
120	13.9558	14.012	14.1258	12.9641	13.8939	13.8406
122	13.954	14.0134	14.1263	12.969	13.8933	13.8409
124	13.9533	14.0156	14.1259	12.9709	13.8925	13.8407
126	13.9537	14.0171	14.1252	12.9767	13.8914	13.8401
128	13.9537	14.0192	14.1239	12.9814	13.8904	13.8409
130	13.9524	14.0215	14.1239	12.9832	13.8897	13.8412
132	13.9522	14.0229	14.1245	12.9828	13.8887	13.8424
134	13.9528	14.0212	14.1237	12.9754	13.8881	13.8421
136	13.9527	14.0164	14.1225	12.9734	13.888	13.8408
138	13.9535	14.0118	14.1208	12.9802	13.889	13.8395
140	13.9531	14.0097	14.1194	12.9837	13.8882	13.8375
142	13.9528	14.0078	14.1211	12.9848	13.8875	13.8361
144	13.952	14.0066	14.1215	12.9851	13.8858	13.8344
146	13.9514	14.0057	14.122	12.9853	13.8854	13.8334
148	13.9511	14.0051	14.121	12.9843	13.8854	13.8333
150	13.9507	14.0055	14.1213	12.9849	13.8848	13.8322
152	13.9511	14.006	14.1203	12.9845	13.8849	13.8301
154	13.95	14.0058	14.1192	12.9841	13.8844	13.8312
156	13.9494	14.004	14.1186	12.9849	13.8843	13.8313
158	13.9495	14.0027	14.1198	12.985	13.8841	13.8312
160	13.949	14.0021	14.1209	12.9857	13.8844	13.8314
162	13.9493	14.0011	14.1214	12.9861	13.8853	13.8317
164	13.9489	14.0004	14.1207	12.9874	13.8852	13.8317
166	13.9496	14.0005	14.1199	12.9881	13.8857	13.8326
168	13.9498	14.0002	14.1189	12.9879	13.8856	13.834
170	13.9492	14.0014	14.1171	12.9877	13.8846	13.8371
172	13.9482	14.0015	14.1167	12.988	13.8839	13.8385
174	13.9483	13.9999	14.1155	12.99	13.8847	13.8393
176	13.9487	13.9986	14.1136	12.9896	13.8843	13.839
178	13.9486	13.9987	14.1136	12.9857	13.8841	13.8393
180	13.9482	14.0005	14.1136	12.9775	13.8848	13.8386
182	13.9489	14.0008	14.1151	12.9825	13.8836	13.8383
184	13.9486	13.9998	14.1154	12.9924	13.8835	13.8387
186	13.9448	13.9969	14.1048	12.9939	13.8833	13.8366
188	13.9137	13.9667	14.0505	12.9779	13.8748	13.8278
190	13.8411	13.8914	13.9539	12.9287	13.8363	13.785
192	13.7477	13.7949	13.8428	12.8695	13.7802	13.7202
194	13.653	13.6995	13.7425	12.8343	13.7445	13.6751
196	13.596	13.6457	13.6905	12.8291	13.7324	13.6582
198	13.5767	13.6273	13.686	12.8342	13.7324	13.6548
200	13.5819	13.6333	13.7051	12.8435	13.7381	13.6608
202	13.6008	13.6539	13.7365	12.8548	13.7483	13.6723
204	13.6282	13.6815	13.7729	12.8674	13.7593	13.6858
206	13.659	13.712	13.8106	12.8813	13.7724	13.7009
208	13.6899	13.7441	13.8461	12.8936	13.7851	13.7142
210	13.7195	13.7749	13.8815	12.904	13.7966	13.7273
212	13.7486	13.8042	13.9134	12.9128	13.8072	13.7403
214	13.7739	13.8302	13.9425	12.9239	13.8174	13.752
216	13.7957	13.8542	13.9688	12.9323	13.8268	13.7625
218	13.8159	13.8747	13.9918	12.9404	13.8345	13.7716
220	13.8335	13.8919	14.0109	12.947	13.8404	13.7793
222	13.8511	13.9062	14.0272	12.9459	13.8447	13.7858
224	13.8672	13.9183	14.0417	12.9479	13.8483	13.7927
226	13.8805	13.929	14.0545	12.9621	13.8529	13.7989
228	13.8897	13.9375	14.0635	12.9711	13.8566	13.8036
230	13.8975	13.9452	14.0722	12.9763	13.8591	13.8073
232	13.9028	13.952	14.0784	12.9795	13.8603	13.8092
234	13.9069	13.9563	14.0827	12.9824	13.8639	13.8109
236	13.9108	13.9601	14.0869	12.985	13.8655	13.8135
238	13.9133	13.9637	14.0907	12.9873	13.8673	13.8159
240	13.9149	13.9659	14.0936	12.9878	13.8693	13.817
242	13.9161	13.9683	14.0953	12.9887	13.8697	13.818
244	13.9176	13.9701	14.0972	12.9906	13.8707	13.8195
246	13.9192	13.9723	14.0984	12.9925	13.8713	13.8214
248	13.9211	13.9739	14.1007	12.9931	13.8722	13.8229
250	13.9234	13.974	14.1017	12.9944	13.8725	13.8234
252	13.9256	13.9719	14.1018	12.9954	13.8725	13.8244
254	13.9291	13.971	14.1004	12.9962	13.873	13.8256
256	13.9316	13.9705	14.1	12.9971	13.8737	13.8265
258	13.931	13.9708	14.1001	12.9983	13.8742	13.8278
260	13.9287	13.9712	14.101	12.9991	13.8735	13.8285
262	13.9269	13.9721	14.1014	13	13.8737	13.8283
264	13.9261	13.9736	14.101	13.0008	13.874	13.8276
266	13.9256	13.9746	14.1023	13.0009	13.8737	13.8279
268	13.9256	13.9741	14.1047	13.0003	13.8731	13.8291
270	13.9259	13.9739	14.105	12.9994	13.8726	13.8304
272	13.9257	13.9735	14.1033	13.0001	13.8728	13.8307
274	13.9274	13.9739	14.1022	13.0002	13.8728	13.8292
276	13.9294	13.972	14.101	13.0001	13.8724	13.8284
278	13.9318	13.9718	14.1008	13.0002	13.8728	13.8276
280	13.9332	13.9708	14.0998	13.002	13.8743	13.8283
282	13.9332	13.9705	14.0976	13.0034	13.8747	13.8285
284	13.9329	13.9706	14.0968	13.0039	13.8753	13.8284
286	13.931	13.9702	14.0975	13.0055	13.8755	13.8278
288	13.9301	13.9714	14.0983	13.0068	13.8744	13.8285
290	13.9298	13.972	14.0989	13.0074	13.8735	13.829
292	13.929	13.9713	14.0998	13.0084	13.8732	13.8282
294	13.9294	13.9714	14.0999	13.0077	13.8733	13.8284
296	13.9298	13.9702	14.1004	13.0085	13.8725	13.8286
298	13.9299	13.9717	14.1004	13.0081	13.8732	13.8285
300	13.9285	13.9732	14.1004	13.008	13.873	13.828
302	13.9281	13.9734	14.1008	13.0077	13.871	13.8271
304	13.9273	13.9725	14.1017	13.0082	13.8701	13.8276
306	13.9268	13.9718	14.1015	13.0086	13.8694	13.8277
308	13.9269	13.9726	14.1013	13.0099	13.8695	13.8285
310	13.9275	13.9751	14.1012	13.0102	13.8701	13.8279
312	13.928	13.9733	14.1004	13.0105	13.8704	13.8282
314	13.9274	13.9694	14.1014	13.0111	13.8705	13.8272
316	13.9265	13.9697	14.1014	13.0121	13.87	13.8271
318	13.9256	13.968	14.1018	13.0137	13.8693	13.8273
320	13.9239	13.9637	14.1021	13.015	13.8692	13.8286
322	13.9239	13.961	14.1006	13.015	13.8697	13.8301
324	13.9241	13.9611	14.0989	13.0147	13.8695	13.8298
326	13.924	13.9617	14.098	13.0161	13.8692	13.8304
328	13.9247	13.9622	14.0965	13.0161	13.87	13.83
330	13.9261	13.9628	14.0944	13.0154	13.8706	13.8285
332	13.9265	13.9627	14.0924	13.0168	13.87	13.8287
334	13.9267	13.9619	14.0906	13.018	13.8692	13.8285
336	13.9263	13.9603	14.0899	13.0182	13.8689	13.8268
338	13.9273	13.9587	14.0899	13.0185	13.87	13.8259
340	13.9279	13.958	14.0892	13.019	13.8696	13.8272
342	13.9277	13.9554	14.0907	13.0196	13.8684	13.8282
344	13.9277	13.9532	14.0913	13.0207	13.8682	13.8299
346	13.9275	13.9524	14.0922	13.0223	13.8685	13.8303
348	13.9265	13.9515	14.0928	13.0225	13.8686	13.8284
350	13.9265	13.95	14.0929	13.0227	13.8681	13.8281
352	13.9264	13.9494	14.094	13.023	13.8677	13.829
354	13.9267	13.9496	14.0956	13.024	13.868	13.8289
356	13.927	13.9496	14.0973	13.0242	13.8679	13.8272
358	13.9251	13.9496	14.0962	13.0235	13.8667	13.8268
360	13.9224	13.9496	14.0952	13.0247	13.8658	13.8257
362	13.9203	13.9493	14.0913	13.0245	13.8661	13.8251
364	13.9186	13.9482	14.0846	13.0243	13.8668	13.8249
366	13.9182	13.9454	14.0844	13.0252	13.8676	13.824
368	13.9171	13.9431	14.0863	13.0249	13.8675	13.8244
370	13.9152	13.9418	14.0871	13.0253	13.8675	13.8245
372	13.9147	13.9405	14.0877	13.0262	13.8668	13.8254
374	13.916	13.9398	14.0896	13.0269	13.8661	13.8259
376	13.9178	13.939	14.0909	13.0268	13.8651	13.8268
378	13.9178	13.9394	14.0909	13.026	13.8655	13.8264
380	13.9184	13.9389	14.09	13.0266	13.8656	13.8259
382	13.9177	13.9382	14.0899	13.0267	13.8652	13.8251
384	13.9164	13.9377	14.0901	13.0272	13.8668	13.825
386	13.9155	13.9373	14.0898	13.0282	13.867	13.8248
388	13.9162	13.9378	14.0891	13.0294	13.866	13.8251
390	13.9165	13.9373	14.0869	13.0296	13.8649	13.8248
392	13.916	13.937	14.0863	13.0289	13.8652	13.825
394	13.9157	13.9376	14.0852	13.0287	13.8657	13.8253
396	13.9164	13.9379	14.0859	13.0281	13.8652	13.8249
398	13.9176	13.9373	14.0871	13.0278	13.8665	13.8244
400	13.9176	13.9376	14.0882	13.0282	13.8661	13.8245
402	13.9177	13.938	14.0888	13.028	13.8657	13.8254
404	13.9169	13.9387	14.0889	13.0283	13.866	13.8249
406	13.9171	13.9374	14.0885	13.0295	13.8665	13.8242
408	13.9162	13.9353	14.0861	13.0308	13.8652	13.8239
410	13.915	13.9341	14.0864	13.0306	13.8627	13.8234
412	13.9136	13.934	14.087	13.0313	13.8625	13.8256
414	13.9137	13.9349	14.0866	13.0315	13.8631	13.825
416	13.9139	13.9351	14.086	13.0323	13.863	13.8248
418	13.914	13.9337	14.0852	13.0329	13.8625	13.8252
420	13.9146	13.9337	14.0855	13.0331	13.8632	13.8258
422	13.9163	13.934	14.0852	13.0335	13.8627	13.8234
424	13.916	13.9327	14.0855	13.0333	13.8631	13.8199
426	13.9141	13.9313	14.0848	13.022	13.8491	13.8049
428	13.9131	13.9317	14.0847	12.9784	13.8006	13.755
430	13.9129	13.932	14.0843	12.9159	13.7313	13.6832
432	13.913	13.9321	14.0845	12.8517	13.6521	13.6011
434	13.9123	13.9312	14.0841	12.7902	13.5659	13.5146
436	13.9113	13.9301	14.0836	12.733	13.4769	13.4285
438	13.9114	13.929	14.0818	12.6794	13.388	13.3421
440	13.9114	13.9281	14.0802	12.6258	13.3006	13.2593
442	13.9107	13.9269	14.0802	12.5799	13.2158	13.1832
444	13.911	13.9279	14.0807	12.5723	13.1345	13.114
446	13.9106	13.9285	14.0809	12.5976	13.0605	13.0514
448	13.9095	13.9281	14.0812	12.6379	13.0183	13.0178
450	13.9089	13.9271	14.0823	12.6785	13.017	13.0218
452	13.9097	13.9258	14.0826	12.715	13.0427	13.0479
454	13.9096	13.9245	14.0828	12.7478	13.0854	13.0884
456	13.9095	13.9235	14.0823	12.7712	13.1409	13.1387
458	13.9096	13.9228	14.0822	12.8021	13.2027	13.1936
460	13.9099	13.9235	14.0816	12.8358	13.2663	13.2482
462	13.9101	13.9235	14.0812	12.8625	13.3284	13.3011
464	13.9103	13.9236	14.0818	12.8833	13.3863	13.3516
466	13.91	13.9236	14.0822	12.9009	13.4386	13.3977
468	13.9091	13.9244	14.0822	12.9179	13.4883	13.4406
470	13.9099	13.9233	14.0834	12.9326	13.533	13.4782
472	13.9098	13.9231	14.0839	12.9456	13.5734	13.5122
474	13.9095	13.9233	14.0839	12.9573	13.6082	13.5427
476	13.9086	13.923	14.0826	12.9682	13.6375	13.5704
478	13.9071	13.9235	14.08	12.9758	13.6648	13.5949
480	13.9064	13.9226	14.0805	12.9832	13.6881	13.6166
482	13.9071	13.922	14.0812	12.99	13.7065	13.6369
484	13.9036	13.917	14.0758	12.9954	13.723	13.6558
486	13.8693	13.8778	14.0356	13.0016	13.7375	13.6723
488	13.7943	13.7933	13.9442	13.0077	13.7506	13.6876
490	13.6996	13.6856	13.8301	13.0124	13.7623	13.6998
492	13.5955	13.5703	13.7169	13.0165	13.7713	13.7112
494	13.4906	13.4569	13.6113	13.019	13.7783	13.7203
496	13.3904	13.3479	13.5146	13.0208	13.7853	13.7282
498	13.2948	13.2488	13.4279	13.0237	13.7921	13.7346
500	13.209	13.1617	13.3499	13.0265	13.7986	13.7414
502	13.1522	13.1055	13.2823	13.0289	13.8043	13.7477
504	13.1461	13.1058	13.2321	13.0316	13.8075	13.7527
506	13.1756	13.1459	13.2326	13.0347	13.8111	13.7577
508	13.2271	13.2074	13.2766	13.0367	13.8141	13.7622
510	13.2899	13.278	13.3391	13.038	13.8179	13.7669
512	13.3567	13.3518	13.41	13.0402	13.819	13.7728
514	13.4216	13.422	13.4845	13.0414	13.8216	13.7759
516	13.4834	13.4836	13.5567	13.0426	13.8238	13.7799
518	13.5393	13.5392	13.6224	13.0441	13.8269	13.783
520	13.5893	13.5895	13.6816	13.0463	13.8299	13.7864
522	13.6343	13.6343	13.7362	13.0475	13.8321	13.7894
524	13.6736	13.6743	13.7844	13.0473	13.8334	13.7911
526	13.7066	13.7095	13.8251	13.0477	13.8348	13.7936
528	13.7346	13.7387	13.8583	13.048	13.8358	13.7943
530	13.7594	13.7636	13.8877	13.0488	13.8356	13.7954
532	13.7805	13.7854	13.9154	13.0499	13.837	13.7974
534	13.798	13.8033	13.9384	13.051	13.8376	13.7994
536	13.813	13.8174	13.957	13.0518	13.8382	13.8008
538	13.8245	13.8305	13.9716	13.052	13.8389	13.8014
540	13.8347	13.842	13.9841	13.0519	13.8399	13.8024
542	13.844	13.8504	13.996	13.052	13.8408	13.8043
544	13.8511	13.8572	14.0047	13.0531	13.8422	13.8055
546	13.8576	13.8633	14.0111	13.0542	13.8432	13.806
548	13.8625	13.8684	14.0172	13.0543	13.8435	13.8074
550	13.8669	13.8717	14.0248	13.0543	13.8447	13.8083
552	13.8702	13.8744	14.0306	13.0555	13.8454	13.8081
554	13.8737	13.8762	14.0359	13.0568	13.8461	13.8081
556	13.8768	13.8796	14.0411	13.057	13.8457	13.8084
558	13.8794	13.8864	14.0451	13.0562	13.8464	13.809
560	13.8813	13.8902	14.0475	13.0553	13.8469	13.8097
562	13.8831	13.8939	14.0496	13.055	13.8469	13.8102
564	13.8845	13.8985	14.0518	13.0563	13.8473	13.8095
566	13.8844	13.9069	14.0554	13.0572	13.848	13.8088
568	13.8828	13.9144	14.0578	13.0574	13.8487	13.8099
570	13.8824	13.9156	14.0593	13.0568	13.8485	13.8115
572	13.885	13.9131	14.0609	13.0585	13.8491	13.8119
574	13.8872	13.909	14.0609	13.0599	13.8486	13.8125
576	13.8892	13.9055	14.0598	13.0601	13.848	13.8124
578	13.8882	13.9028	14.0599	13.0604	13.8471	13.8129
580	13.8881	13.9019	14.0622	13.0591	13.8474	13.8141
582	13.8879	13.9019	14.0649	13.0594	13.848	13.8138
584	13.887	13.9019	14.0668	13.0602	13.8494	13.814
586	13.8867	13.9012	14.0658	13.0596	13.8483	13.8139
588	13.8863	13.904	14.0646	13.061	13.8466	13.8143
590	13.8859	13.9081	14.0626	13.0604	13.8455	13.8142
592	13.8861	13.9098	14.0615	13.0597	13.846	13.8138
594	13.8871	13.9117	14.0638	13.0608	13.8459	13.8138
596	13.8888	13.9154	14.0652	13.0537	13.8462	13.8141
598	13.8881	13.917	14.0661	13.0467	13.8474	13.813
600	13.8896	13.9134	14.0662	13.0512	13.8481	13.813
602	13.891	13.9099	14.0661	13.0618	13.8476	13.8136
604	13.8926	13.9071	14.0653	13.0667	13.847	13.8136
606	13.8932	13.9055	14.0643	13.0676	13.8464	13.8141
608	13.8924	13.904	14.0633	13.0679	13.8458	13.8147
610	13.8918	13.9029	14.0637	13.0674	13.8455	13.8138
612	13.8919	13.9034	14.0653	13.0665	13.8459	13.8138
614	13.8919	13.9035	14.0656	13.0659	13.8458	13.8141
616	13.8918	13.9043	14.0664	13.0659	13.845	13.8139
618	13.8921	13.9091	14.0664	13.0652	13.8459	13.8133
620	13.8922	13.9127	14.0642	13.0648	13.8458	13.8125
622	13.8926	13.9107	14.0632	13.0642	13.8458	13.8125
624	13.8933	13.908	14.064	13.0642	13.8447	13.8128
626	13.8941	13.9085	14.0659	13.0659	13.8445	13.8128
628	13.8938	13.9121	14.0673	13.0669	13.8446	13.8126
630	13.8936	13.9104	14.0662	13.0676	13.8457	13.8126
632	13.8936	13.9078	14.0657	13.0669	13.8465	13.8141
634	13.8933	13.9056	14.0662	13.0645	13.8462	13.8149
636	13.893	13.9053	14.0655	13.0585	13.8454	13.8147
638	13.8929	13.9062	14.0658	13.0571	13.8457	13.814
640	13.8926	13.9059	14.0655	13.0619	13.846	13.8144
642	13.8931	13.9049	14.0644	13.0686	13.8467	13.8152
644	13.8943	13.9061	14.0647	13.0713	13.8474	13.8145
646	13.8928	13.9065	14.0643	13.0727	13.8473	13.8137
648	13.8912	13.9072	14.0649	13.0718	13.8458	13.8127
650	13.8905	13.9069	14.066	13.0724	13.845	13.8128
652	13.89	13.9065	14.0658	13.0734	13.8443	13.8129
654	13.8897	13.9077	14.0649	13.0731	13.8446	13.8122
656	13.8896	13.9096	14.064	13.0731	13.845	13.8119
658	13.8897	13.9094	14.0641	13.0743	13.8449	13.8115
660	13.8901	13.9097	14.0647	13.0752	13.8442	13.8115
662	13.8898	13.9094	14.0632	13.0764	13.8438	13.8124
664	13.8891	13.9076	14.0623	13.0757	13.8445	13.8126
666	13.8889	13.9079	14.0614	13.0643	13.8321	13.8017
668	13.8886	13.9081	14.0592	13.023	13.787	13.7549
670	13.8881	13.9078	14.059	12.9622	13.7205	13.6862
672	13.8876	13.9077	14.061	12.8979	13.6425	13.6052
674	13.8879	13.9079	14.063	12.8368	13.5581	13.5212
676	13.8884	13.9077	14.0648	12.7787	13.4695	13.4339
678	13.8879	13.9067	14.0653	12.7245	13.3795	13.35
680	13.8884	13.9064	14.0657	12.6743	13.2903	13.2683
682	13.8892	13.9062	14.0663	12.6363	13.2063	13.1923
684	13.8885	13.9049	14.0668	12.629	13.128	13.1227
686	13.8882	13.9044	14.0657	12.6492	13.0593	13.0625
688	13.8873	13.9047	14.0646	12.6792	13.0174	13.0253
690	13.8864	13.9053	14.0627	12.7135	13.0154	13.0244
692	13.8873	13.9045	14.0617	12.7488	13.0409	13.0478
694	13.8872	13.9037	14.0616	12.7817	13.0844	13.0862
696	13.8864	13.9034	14.062	12.8144	13.1382	13.1354
698	13.8857	13.9037	14.0635	12.8455	13.1969	13.1871
700	13.8861	13.9038	14.0646	12.8732	13.2591	13.2401
702	13.8868	13.9032	14.0653	12.8972	13.3196	13.2921
704	13.8867	13.9023	14.0642	12.9202	13.3767	13.3411
706	13.8862	13.9019	14.0646	12.9406	13.4289	13.3869
708	13.8864	13.9012	14.0667	12.9576	13.4763	13.4288
710	13.8883	13.8998	14.0657	12.9724	13.5198	13.4672
712	13.8894	13.8993	14.0656	12.9853	13.5586	13.5029
714	13.8898	13.8991	14.0647	12.9971	13.5926	13.5349
716	13.8884	13.8994	14.0631	13.0082	13.6221	13.5631
718	13.8887	13.8997	14.064	13.0181	13.6479	13.5881
720	13.8901	13.8997	14.0635	13.0255	13.6695	13.6097
722	13.8896	13.9	14.0611	13.0322	13.6883	13.6294
724	13.89	13.9009	14.0591	13.0393	13.7037	13.6461
726	13.889	13.9005	14.0602	13.0457	13.719	13.6616
728	13.8879	13.9006	14.0626	13.0488	13.7314	13.6753
730	13.8867	13.9008	14.0654	13.0523	13.7422	13.6894
732	13.8869	13.9015	14.0684	13.0559	13.7525	13.6996
734	13.8864	13.9001	14.0674	13.0588	13.7615	13.7085
736	13.8859	13.8988	14.0658	13.0623	13.7702	13.718
738	13.8849	13.8993	14.0638	13.064	13.7774	13.7268
740	13.8826	13.8994	14.0615	13.0669	13.7827	13.7329
742	13.8829	13.8987	14.0606	13.0688	13.7884	13.7379
744	13.8831	13.8988	14.0613	13.0702	13.7926	13.7443
746	13.8825	13.8994	14.0622	13.0723	13.7962	13.7491
748	13.8828	13.8979	14.0637	13.0741	13.7993	13.7547
750	13.8847	13.8959	14.0631	13.0754	13.802	13.7592
752	13.8853	13.8949	14.0632	13.0772	13.8045	13.7626
754	13.8857	13.8947	14.0628	13.0793	13.8073	13.7664
756	13.8875	13.8962	14.0626	13.0803	13.8102	13.7698
758	13.8889	13.8966	14.063	13.0811	13.8119	13.7741
760	13.8885	13.8964	14.0614	13.082	13.8139	13.7768
762	13.8862	13.8966	14.0626	13.0822	13.816	13.7782
764	13.8836	13.8968	14.0642	13.0831	13.8172	13.7818
766	13.8838	13.8977	14.0632	13.0843	13.8178	13.7846
768	13.8836	13.8976	14.0625	13.0859	13.8201	13.7858
770	13.8836	13.8972	14.0618	13.0865	13.8217	13.7875
772	13.8842	13.8982	14.0613	13.0861	13.8224	13.7888
774	13.8847	13.8976	14.0605	13.0869	13.8234	13.7903
776	13.8831	13.896	14.0595	13.0876	13.8245	13.7906
778	13.8818	13.8956	14.059	13.0879	13.8255	13.7924
780	13.8807	13.8942	14.0592	13.0889	13.8269	13.7937
782	13.8806	13.8943	14.0587	13.0888	13.8274	13.7952
784	13.8787	13.8915	14.0559	13.0888	13.8279	13.7963
786	13.851	13.8593	14.0199	13.0901	13.8286	13.7969
788	13.7795	13.7787	13.9301	13.0908	13.8299	13.7983
790	13.6841	13.6749	13.8188	13.0914	13.8316	13.8
792	13.5776	13.5606	13.7038	13.0921	13.8329	13.7989
794	13.4703	13.4479	13.5954	13.093	13.8335	13.7989
796	13.3664	13.3403	13.4939	13.0936	13.8328	13.7989
798	13.2712	13.2406	13.405	13.0936	13.8321	13.7998
800	13.1851	13.1511	13.3256	13.0943	13.8323	13.8009
802	13.1235	13.091	13.2555	13.0942	13.8326	13.8005
804	13.1124	13.0843	13.2017	13.0951	13.832	13.801
806	13.1395	13.1155	13.1966	13.0952	13.8315	13.8021
808	13.1898	13.1705	13.2372	13.0962	13.8329	13.8019
810	13.2501	13.2369	13.299	13.0965	13.8338	13.8021
812	13.3167	13.3085	13.3722	13.0973	13.8338	13.8023
814	13.3831	13.3784	13.448	13.0978	13.8338	13.8019
816	13.4469	13.4431	13.5217	13.0975	13.833	13.8017
818	13.5061	13.5021	13.5892	13.0974	13.8325	13.8028
820	13.5591	13.5555	13.6511	13.097	13.8324	13.8041
822	13.6049	13.6028	13.7066	13.0947	13.8334	13.8049
824	13.6449	13.6441	13.7546	13.0977	13.8337	13.8059
826	13.6794	13.6796	13.7963	13.1014	13.8349	13.8047
828	13.7089	13.7094	13.8315	13.1017	13.8345	13.8035
830	13.7349	13.7356	13.8619	13.103	13.8353	13.8033
832	13.7559	13.7579	13.887	13.1036	13.8346	13.8043
834	13.7734	13.776	13.91	13.1039	13.8339	13.805
836	13.7879	13.7914	13.9307	13.1002	13.8338	13.8042
838	13.7995	13.804	13.948	13.0953	13.8356	13.8043
840	13.8095	13.8139	13.9627	13.102	13.8362	13.8048
842	13.8187	13.8225	13.9749	13.1075	13.8352	13.8049
844	13.827	13.8306	13.9842	13.1102	13.8357	13.804
846	13.834	13.8365	13.992	13.1113	13.8366	13.8039
848	13.839	13.8415	13.9997	13.1106	13.8359	13.8042
850	13.8431	13.8455	14.0069	13.1095	13.8344	13.8036
852	13.8459	13.8485	14.0127	13.1107	13.8334	13.8033
854	13.8477	13.8521	14.0159	13.1112	13.8335	13.8041
856	13.8493	13.8552	14.0196	13.1106	13.8333	13.8052
858	13.8501	13.8585	14.0257	13.1098	13.8328	13.8045
860	13.8505	13.8613	14.0308	13.1096	13.8336	13.8048
862	13.8517	13.8629	14.0335	13.1091	13.8332	13.8059
864	13.8533	13.8659	14.0349	13.1089	13.8323	13.8053
866	13.8555	13.8683	14.0339	13.1086	13.8321	13.8056
868	13.8582	13.8691	14.0325	13.1096	13.8325	13.8065
870	13.8601	13.8697	14.0338	13.1103	13.8333	13.8064
872	13.8621	13.8704	14.0397	13.1104	13.8338	13.8055
874	13.864	13.8697	14.0445	13.1109	13.834	13.8043
876	13.8667	13.8692	14.0469	13.1108	13.8343	13.8041
878	13.8681	13.8705	14.0487	13.1043	13.8342	13.8036
880	13.8678	13.8706	14.0495	13.1002	13.8343	13.8034
882	13.8682	13.8714	14.0497	13.1043	13.8339	13.8034
884	13.8674	13.8727	14.0499	13.1047	13.8335	13.8043
886	13.8672	13.8739	14.0515	13.103	13.8329	13.8049
888	13.8664	13.8754	14.0525	13.106	13.8329	13.8049
890	13.8667	13.8741	14.0538	13.1122	13.8324	13.8053
892	13.8673	13.8739	14.0533	13.1156	13.8326	13.8056
894	13.8685	13.8742	14.0517	13.1188	13.8331	13.8043
896	13.8693	13.873	14.0514	13.1207	13.8334	13.8027
898	13.8698	13.8728	14.0514	13.1209	13.8327	13.8016
900	13.87	13.8732	14.0516	13.1213	13.8328	13.7998
902	13.8701	13.8743	14.0516	13.1202	13.8329	13.7989
904	13.8704	13.8747	14.0534	13.1198	13.8317	13.7979
906	13.8703	13.8743	14.0533	13.1092	13.8182	13.7891
908	13.8704	13.8744	14.0538	13.0711	13.775	13.7475
910	13.8713	13.8735	14.0551	13.0119	13.7086	13.6818
912	13.8725	13.8731	14.0553	12.9487	13.6326	13.6055
914	13.8734	13.8744	14.0532	12.8862	13.5496	13.5226
916	13.8721	13.8754	14.0524	12.8271	13.4625	13.4381
918	13.8712	13.8749	14.0539	12.7708	13.3739	13.3546
920	13.8715	13.8739	14.0539	12.7122	13.2885	13.2759
922	13.8705	13.8739	14.0529	12.6665	13.2059	13.2013
924	13.8709	13.8737	14.0514	12.659	13.1288	13.1321
926	13.8712	13.8739	14.0488	12.686	13.0592	13.0696
928	13.8717	13.8737	14.0471	12.7192	13.0183	13.0308
930	13.8715	13.874	14.0492	12.7543	13.0158	13.0284
932	13.8708	13.8747	14.0506	12.789	13.0398	13.0508
934	13.8719	13.8749	14.0512	12.8228	13.0821	13.0906
936	13.8718	13.8749	14.0528	12.8538	13.136	13.1383
938	13.873	13.8748	14.0534	12.8822	13.1942	13.1917
940	13.8744	13.8735	14.0515	12.909	13.2537	13.2478
942	13.8739	13.873	14.0502	12.9331	13.3125	13.3004
944	13.8737	13.8721	14.0507	12.954	13.369	13.3512
946	13.8735	13.8715	14.0506	12.9722	13.4207	13.3981
948	13.8714	13.8715	14.0505	12.9893	13.4672	13.4401
950	13.8699	13.8711	14.0506	13.0048	13.5097	13.4797
952	13.8702	13.8703	14.052	13.0184	13.5483	13.5154
954	13.8711	13.871	14.0513	13.0309	13.5823	13.5465
956	13.8711	13.871	14.0498	13.0402	13.6116	13.5734
958	13.8699	13.8705	14.0484	13.0494	13.6368	13.5977
960	13.8686	13.8705	14.0486	13.0584	13.6592	13.6197
962	13.8701	13.8707	14.0481	13.0654	13.6783	13.6395
964	13.8717	13.8711	14.0445	13.0718	13.6949	13.658
966	13.8721	13.8698	14.0417	13.0764	13.7107	13.6731
968	13.8722	13.8699	14.0434	13.0812	13.7235	13.6867
970	13.8718	13.8706	14.0465	13.0849	13.7346	13.6994
972	13.8706	13.8709	14.0481	13.0883	13.7436	13.7122
974	13.8701	13.8716	14.0452	13.0916	13.7526	13.7228
976	13.8695	13.8706	14.0434	13.0945	13.7603	13.7323
978	13.8694	13.8705	14.0449	13.0982	13.7662	13.7399
980	13.8689	13.8703	14.0474	13.1017	13.7714	13.746
982	13.8684	13.8697	14.0491	13.1045	13.7764	13.7524
984	13.8682	13.8691	14.0506	13.1071	13.7799	13.7581
986	13.8673	13.8692	14.0501	13.109	13.7843	13.7636
988	13.8677	13.8701	14.0495	13.1113	13.7881	13.7693
990	13.8671	13.8701	14.0503	13.114	13.7915	13.7724
992	13.8659	13.8704	14.0503	13.1154	13.7946	13.7757
994	13.8651	13.8695	14.0496	13.1159	13.7961	13.7793
996	13.8659	13.8692	14.0502	13.1171	13.7976	13.7835
998	13.8672	13.8692	14.0504	13.1181	13.7994	13.7859
1000	13.8668	13.8691	14.0499	13.1195	13.8011	13.7888
1002	13.8677	13.8697	14.049	13.1207	13.8034	13.7911
1004	13.8701	13.8699	14.0474	13.121	13.8048	13.7931
1006	13.871	13.8704	14.0457	13.1207	13.8069	13.7958
1008	13.8715	13.871	14.045	13.1215	13.808	13.7977
1010	13.8707	13.8697	14.0443	13.1215	13.8088	13.7982
1012	13.8701	13.869	14.0442	13.1223	13.8106	13.8006
1014	13.8689	13.8684	14.0442	13.1244	13.8124	13.8028
1016	13.8681	13.8682	14.0449	13.1252	13.8128	13.8049
1018	13.8668	13.8683	14.0449	13.1255	13.8134	13.806
1020	13.866	13.8675	14.046	13.1262	13.8144	13.8068
1022	13.866	13.8672	14.0484	13.128	13.8154	13.808
1024	13.8677	13.8666	14.0488	13.129	13.8164	13.8097
1026	13.8681	13.8654	14.0502	13.1285	13.8176	13.8103
1028	13.8668	13.8647	14.0505	13.1288	13.8185	13.812
1030	13.8659	13.8642	14.0505	13.1297	13.8191	13.8122
1032	13.8662	13.8635	14.0501	13.1312	13.819	13.8125
1034	13.8672	13.8629	14.0491	13.1333	13.8197	13.8122
1036	13.8676	13.8624	14.0469	13.1336	13.8195	13.8122
1038	13.8674	13.8625	14.0457	13.1327	13.8198	13.8133
1040	13.8673	13.8622	14.0436	13.1328	13.8198	13.8137
1042	13.8664	13.8613	14.0437	13.1313	13.8203	13.8144
1044	13.8658	13.8614	14.0449	13.1248	13.8204	13.8145
1046	13.8652	13.8618	14.045	13.1172	13.82	13.8147
1048	13.8635	13.8618	14.0456	13.1144	13.8196	13.8148
1050	13.8638	13.8617	14.0462	13.1129	13.8202	13.8152
1052	13.8648	13.8611	14.0459	13.118	13.8208	13.8145
1054	13.8659	13.8609	14.0449	13.1341	13.8216	13.8141
1056	13.8664	13.8613	14.0438	13.1434	13.8227	13.8138
1058	13.866	13.8622	14.0412	13.1407	13.8237	13.814
1060	13.8658	13.8623	14.0372	13.1321	13.8236	13.8142
1062	13.8647	13.8621	14.0362	13.1321	13.8233	13.8159
1064	13.8643	13.8626	14.0381	13.1372	13.8233	13.8163
1066	13.8646	13.8635	14.0395	13.1417	13.823	13.8164
1068	13.8652	13.8635	14.0395	13.1433	13.8233	13.8163
1070	13.8654	13.8638	14.039	13.1425	13.8238	13.8163
1072	13.866	13.8628	14.0397	13.1423	13.8237	13.8167
1074	13.8659	13.8627	14.0409	13.1411	13.8236	13.8167
1076	13.8643	13.8627	14.0407	13.141	13.8239	13.816
1078	13.8636	13.863	14.0408	13.1419	13.8246	13.815
1080	13.8644	13.8618	14.0417	13.1411	13.8241	13.8149
1082	13.8641	13.8606	14.0429	13.1384	13.824	13.8162
1084	13.862	13.8582	14.0385	13.138	13.8232	13.8164
1086	13.8366	13.8286	14.002	13.1368	13.8231	13.8144
1088	13.7677	13.7528	13.9169	13.1367	13.8232	13.8148
1090	13.6735	13.6532	13.8095	13.1367	13.8231	13.8149
1092	13.568	13.5424	13.698	13.137	13.8239	13.8151
1094	13.4599	13.4304	13.5913	13.1374	13.8249	13.816
1096	13.3564	13.322	13.489	13.1385	13.8249	13.8165
1098	13.2603	13.2213	13.3921	13.1385	13.8244	13.8162
1100	13.1749	13.1324	13.3053	13.1382	13.8245	13.8169
1102	13.1128	13.0672	13.225	13.1364	13.8242	13.8183
1104	13.1	13.0551	13.1604	13.137	13.8241	13.8197
1106	13.1244	13.0828	13.1514	13.1382	13.8234	13.8196
1108	13.1711	13.1357	13.1957	13.138	13.8231	13.8191
1110	13.2321	13.2022	13.2637	13.1383	13.8228	13.8185
1112	13.2985	13.2726	13.3405	13.1384	13.8225	13.819
1114	13.3649	13.341	13.4184	13.138	13.8224	13.8176
1116	13.4275	13.4055	13.4931	13.1386	13.823	13.8161
1118	13.4843	13.4654	13.563	13.1387	13.8228	13.8144
1120	13.5358	13.5193	13.6265	13.139	13.8236	13.8157
1122	13.5813	13.5679	13.6823	13.139	13.8218	13.8161
1124	13.6204	13.6102	13.7322	13.1393	13.8214	13.8165
1126	13.6546	13.645	13.7777	13.14	13.8217	13.8154
1128	13.6851	13.676	13.8181	13.1408	13.8227	13.8143
1130	13.7105	13.7029	13.8524	13.1412	13.8226	13.815
1132	13.7329	13.7253	13.8806	13.1422	13.8213	13.8153
1134	13.7525	13.7443	13.9019	13.1414	13.82	13.8155
1136	13.7697	13.7604	13.9189	13.1401	13.8202	13.8165
1138	13.7835	13.7748	13.9334	13.1398	13.8204	13.8163
1140	13.7936	13.7868	13.947	13.1413	13.8207	13.8167
1142	13.8023	13.7953	13.9583	13.1432	13.8195	13.8168
1144	13.8094	13.8028	13.9683	13.1438	13.819	13.8168
1146	13.8144	13.8095	13.9778	13.1353	13.8101	13.8079
1148	13.8183	13.8153	13.9855	13.0974	13.7695	13.7665
1150	13.8222	13.82	13.9908	13.034	13.7052	13.7028
1152	13.8246	13.8245	13.9955	12.9649	13.63	13.6258
1154	13.828	13.8286	14.0006	12.905	13.5487	13.5429
1156	13.8321	13.8321	14.0053	12.8529	13.4629	13.4567
1158	13.8351	13.8342	14.0106	12.8025	13.3758	13.3706
1160	13.8382	13.836	14.0143	12.7536	13.2891	13.2887
1162	13.8399	13.8374	14.017	12.7129	13.2078	13.2118
1164	13.842	13.8384	14.0203	12.7036	13.1304	13.141
1166	13.8446	13.8389	14.0223	12.7238	13.0616	13.0776
1168	13.8475	13.8395	14.026	12.7548	13.0148	13.0342
1170	13.8486	13.8411	14.0321	12.7881	13.0071	13.027
1172	13.8496	13.8424	14.0358	12.8217	13.0268	13.0451
1174	13.8518	13.8414	14.0381	12.8558	13.0665	13.0814
1176	13.8534	13.8417	14.0381	12.8862	13.1179	13.1279
1178	13.8532	13.8428	14.0383	12.9168	13.175	13.1808
1180	13.8519	13.8458	14.0381	12.9444	13.2344	13.2341
1182	13.8521	13.8461	14.0376	12.9689	13.2942	13.2867
1184	13.8518	13.846	14.0376	12.9901	13.3513	13.3377
1186	13.8518	13.8462	14.0369	13.0066	13.4048	13.3848
1188	13.8535	13.8472	14.0371	13.0239	13.4533	13.4304
1190	13.8544	13.8472	14.038	13.0403	13.4959	13.47
1192	13.8557	13.8471	14.0391	13.0534	13.5342	13.504
1194	13.8564	13.8473	14.0424	13.0659	13.5686	13.5356
1196	13.856	13.8474	14.0447	13.0749	13.5976	13.5638
1198	13.8556	13.846	14.0444	13.0838	13.624	13.5881
1200	13.8554	13.8463	14.0438	13.0919	13.6469	13.6108
1202	13.8537	13.8479	14.0419	13.0989	13.6672	13.6319
1204	13.8542	13.8479	14.0402	13.1055	13.6848	13.6515
1206	13.8554	13.8488	14.0397	13.1104	13.6995	13.667
1208	13.8558	13.8485	14.0391	13.1149	13.7125	13.6805
1210	13.8562	13.8481	14.0406	13.1197	13.7235	13.6932
1212	13.8559	13.8479	14.0414	13.1235	13.7324	13.7053
1214	13.855	13.8486	14.0426	13.1267	13.7387	13.7151
1216	13.8555	13.8481	14.0424	13.1296	13.7453	13.7232
1218	13.8559	13.8478	14.0421	13.1329	13.7509	13.7318
1220	13.8565	13.8489	14.0431	13.1344	13.7575	13.7389
1222	13.8568	13.8495	14.043	13.1311	13.7625	13.7456
1224	13.8568	13.8508	14.0425	13.1267	13.7667	13.7517
1226	13.8561	13.8519	14.0434	13.1329	13.7703	13.7558
1228	13.8559	13.8527	14.0443	13.1417	13.7739	13.7598
1230	13.8567	13.8518	14.0455	13.1459	13.7781	13.7649
1232	13.8563	13.8508	14.0455	13.1483	13.7829	13.7685
1234	13.8568	13.8503	14.0467	13.1478	13.7864	13.7719
1236	13.8567	13.8503	14.0479	13.1382	13.789	13.7745
1238	13.8572	13.8498	14.0475	13.136	13.7912	13.777
1240	13.8568	13.849	14.0461	13.1457	13.7937	13.7788
1242	13.857	13.8479	14.045	13.152	13.7964	13.7809
1244	13.8574	13.8476	14.0448	13.1544	13.7981	13.7832
1246	13.8577	13.8478	14.0449	13.1555	13.8	13.7861
1248	13.8571	13.847	14.0439	13.1548	13.8012	13.7881
1250	13.8566	13.8475	14.0441	13.1549	13.8031	13.7898
1252	13.8552	13.8477	14.0438	13.1552	13.8044	13.792
1254	13.8544	13.8466	14.0427	13.1554	13.8046	13.7942
1256	13.8541	13.8464	14.0419	13.1562	13.8045	13.7953
1258	13.8549	13.847	14.0428	13.1563	13.8035	13.797
1260	13.8543	13.8465	14.0427	13.1569	13.8049	13.7986
1262	13.855	13.8459	14.0417	13.1561	13.8058	13.8004
1264	13.8551	13.847	14.039	13.1552	13.8067	13.8006
1266	13.8555	13.8466	14.0344	13.1568	13.8074	13.8002
1268	13.856	13.8468	14.0342	13.1576	13.8085	13.8001
1270	13.8566	13.8467	14.036	13.1584	13.809	13.8017
1272	13.8565	13.8464	14.0371	13.1577	13.8092	13.8032
1274	13.8568	13.8462	14.0384	13.1584	13.8099	13.8034
1276	13.8558	13.8464	14.0393	13.1583	13.8111	13.8043
1278	13.8559	13.8471	14.039	13.1583	13.8118	13.8044
1280	13.8563	13.8469	14.0391	13.1574	13.812	13.8053
1282	13.8558	13.8466	14.0394	13.1579	13.8119	13.8061
1284	13.8552	13.8475	14.0407	13.159	13.8124	13.8069
1286	13.8551	13.8467	14.0416	13.16	13.8131	13.8076
1288	13.8559	13.8458	14.0412	13.1601	13.8135	13.8083
1290	13.8557	13.8447	14.0409	13.1596	13.8135	13.8083
1292	13.8553	13.8448	14.0413	13.1607	13.815	13.8079
1294	13.8554	13.8444	14.0419	13.1614	13.8146	13.8077
1296	13.8558	13.8447	14.0428	13.1624	13.814	13.8075
1298	13.8557	13.8459	14.0438	13.163	13.8141	13.8079
1300	13.8561	13.8468	14.0434	13.1627	13.8146	13.8074
1302	13.8557	13.8471	14.0426	13.1634	13.8142	13.8077
1304	13.856	13.8476	14.0428	13.1628	13.8148	13.8087
1306	13.8568	13.8477	14.0426	13.1626	13.8144	13.8095
1308	13.8563	13.8477	14.0419	13.1634	13.8146	13.8088
1310	13.8558	13.8469	14.0406	13.1652	13.8147	13.8072
1312	13.8545	13.8463	14.0389	13.1667	13.8139	13.8069
1314	13.8546	13.8459	14.0373	13.1666	13.814	13.807
1316	13.8549	13.845	14.0365	13.1612	13.814	13.8067
1318	13.8549	13.8449	14.0358	13.155	13.8128	13.8071
1320	13.8555	13.8454	14.0347	13.1616	13.8129	13.8085
1322	13.8558	13.8461	14.0351	13.1677	13.8127	13.8092
1324	13.8554	13.8459	14.036	13.1689	13.8133	13.8093
1326	13.8556	13.8457	14.0372	13.1695	13.8141	13.8088
1328	13.8562	13.8456	14.0405	13.1694	13.8143	13.8086
1330	13.856	13.8463	14.0428	13.1628	13.8144	13.8084
1332	13.8548	13.8451	14.0437	13.159	13.8138	13.8082
1334	13.8538	13.8441	14.0435	13.1662	13.8147	13.8082
1336	13.853	13.843	14.0421	13.1711	13.8166	13.8081
1338	13.8528	13.8428	14.0405	13.1728	13.8176	13.8087
1340	13.8525	13.8417	14.0397	13.1732	13.8172	13.8083
1342	13.8524	13.842	14.0399	13.1738	13.8166	13.8094
1344	13.8537	13.8425	14.0406	13.175	13.8156	13.8095
1346	13.854	13.8439	14.0402	13.1748	13.8143	13.8102
1348	13.8535	13.8437	14.0383	13.1747	13.8133	13.8111
1350	13.8533	13.8426	14.0375	13.1754	13.8134	13.8111
1352	13.8534	13.8415	14.038	13.1746	13.8132	13.8103
1354	13.8537	13.8414	14.0392	13.1741	13.8131	13.81
1356	13.8537	13.8412	14.0385	13.1743	13.8126	13.8086
1358	13.8532	13.8422	14.039	13.1728	13.8119	13.8079
1360	13.8538	13.8424	14.0393	13.1614	13.8113	13.8082
1362	13.8548	13.8423	14.0403	13.1529	13.8125	13.8086
1364	13.8547	13.8423	14.0418	13.1567	13.8143	13.8085
1366	13.8532	13.8426	14.0424	13.1693	13.8145	13.8084
1368	13.8528	13.8424	14.0417	13.1783	13.8154	13.8079
1370	13.8537	13.8415	14.0399	13.1813	13.8158	13.8086
1372	13.853	13.8406	14.0388	13.1797	13.8159	13.8095
1374	13.8536	13.8413	14.0377	13.1785	13.8163	13.8097
1376	13.853	13.8415	14.0374	13.1798	13.815	13.8109
1378	13.8526	13.8409	14.0393	13.1815	13.8155	13.811
1380	13.8527	13.8408	14.0404	13.182	13.8158	13.8112
1382	13.8529	13.8413	14.0407	13.1812	13.8159	13.8103
1384	13.852	13.8388	14.0383	13.1795	13.8148	13.8097
1386	13.8275	13.8128	14.0005	13.1713	13.8038	13.8007
1388	13.7596	13.739	13.9013	13.1358	13.7637	13.7599
1390	13.6676	13.6399	13.7838	13.077	13.7013	13.697
1392	13.5633	13.5284	13.6698	13.014	13.6285	13.6218
1394	13.4572	13.4159	13.5627	12.9519	13.5476	13.5379
1396	13.353	13.3076	13.4605	12.8933	13.4611	13.4536
1398	13.2566	13.2074	13.37	12.8384	13.3737	13.3688
1400	13.1698	13.1165	13.2969	12.7873	13.2893	13.2883
1402	13.1051	13.0509	13.2336	12.7462	13.2075	13.2117
1404	13.0882	13.0376	13.186	12.7322	13.1304	13.1403
1406	13.1097	13.0647	13.1832	12.7472	13.059	13.0769
1408	13.156	13.117	13.224	12.7754	13.0108	13.0326
1410	13.2172	13.1817	13.2889	12.8088	13.0022	13.0238
1412	13.2839	13.2511	13.3635	12.8432	13.02	13.0416
1414	13.3512	13.3207	13.4382	12.8777	13.0583	13.0785
1416	13.4146	13.3868	13.5104	12.9099	13.1097	13.1237
1418	13.4718	13.4461	13.5769	12.9396	13.1656	13.1747
1420	13.5239	13.4995	13.6381	12.9667	13.2252	13.228
1422	13.5704	13.5476	13.6923	12.9907	13.2841	13.2811
1424	13.6108	13.5898	13.7399	13.0117	13.3403	13.3321
1426	13.646	13.6264	13.7816	13.0309	13.3938	13.3783
1428	13.6754	13.6577	13.8198	13.0484	13.4427	13.4214
1430	13.7003	13.683	13.852	13.0633	13.4862	13.4609
1432	13.7222	13.7059	13.8783	13.076	13.5253	13.497
1434	13.7411	13.7244	13.9015	13.0888	13.5605	13.5287
1436	13.7573	13.7402	13.9212	13.0958	13.5907	13.5565
1438	13.7709	13.7536	13.9349	13.096	13.6173	13.5818
1440	13.7812	13.7649	13.946	13.1063	13.6398	13.6051
1442	13.7893	13.7729	13.9565	13.1224	13.6597	13.6251
1444	13.7964	13.7807	13.963	13.1329	13.6762	13.6437
1446	13.8025	13.7886	13.9683	13.1381	13.6905	13.66
1448	13.8076	13.7946	13.9733	13.1429	13.703	13.6746
1450	13.812	13.7989	13.9762	13.1474	13.714	13.6874
1452	13.8156	13.8031	13.9788	13.1506	13.7224	13.6992
1454	13.8183	13.8073	13.9851	13.1541	13.7301	13.7094
1456	13.8213	13.8107	13.9926	13.1572	13.7371	13.7183
1458	13.8251	13.813	14.0004	13.1598	13.7441	13.7263
1460	13.8283	13.8151	14.0066	13.1618	13.7501	13.7321
1462	13.8293	13.8157	14.0117	13.1634	13.7559	13.7374
1464	13.8303	13.8166	14.016	13.1656	13.7616	13.7439
1466	13.8316	13.8189	14.0193	13.1668	13.7668	13.7497
1468	13.8333	13.8203	14.0223	13.1674	13.7709	13.755
1470	13.8338	13.8209	14.0235	13.1692	13.7731	13.7587
1472	13.835	13.8221	14.0244	13.1712	13.7754	13.7619
1474	13.8367	13.8231	14.0232	13.1733	13.7793	13.765
1476	13.8371	13.824	14.0244	13.1754	13.782	13.7683
1478	13.8377	13.824	14.0286	13.1771	13.7836	13.7712
1480	13.8381	13.8249	14.0326	13.1778	13.7847	13.7735
1482	13.8395	13.8265	14.0368	13.1773	13.7864	13.7758
1484	13.8397	13.8272	14.0394	13.1781	13.7898	13.777
1486	13.8403	13.8273	14.0434	13.1759	13.7919	13.7789
1488	13.8403	13.8274	14.0455	13.1737	13.7926	13.7826
1490	13.8409	13.8277	14.0464	13.1792	13.7936	13.785
1492	13.8409	13.8285	14.0453	13.1829	13.7938	13.7858
1494	13.8419	13.8291	14.0439	13.1839	13.7947	13.787
1496	13.8423	13.8293	14.0418	13.1844	13.7961	13.7888
1498	13.8425	13.8302	14.0388	13.1856	13.7964	13.7908
1500	13.8417	13.8304	14.0371	13.1865	13.7969	13.7935
1502	13.8415	13.8287	14.0375	13.1868	13.7971	13.7941
1504	13.843	13.8278	14.0383	13.1873	13.7982	13.7947
1506	13.8435	13.8283	14.0382	13.1889	13.7986	13.7954
1508	13.8434	13.8289	14.0375	13.1897	13.7988	13.7956
1510	13.8429	13.8288	14.0381	13.1894	13.7998	13.7958
1512	13.8427	13.8293	14.0381	13.1893	13.801	13.7973
1514	13.8436	13.8295	14.0372	13.189	13.8027	13.7988
1516	13.8447	13.8288	14.0358	13.1894	13.803	13.7992
1518	13.8452	13.8286	14.0336	13.1904	13.8034	13.7992
1520	13.8461	13.8284	14.0322	13.19	13.8056	13.7985
1522	13.8461	13.8291	14.0335	13.1858	13.8062	13.7978
1524	13.8453	13.8313	14.0335	13.1777	13.807	13.7981
1526	13.8456	13.8317	14.0351	13.1829	13.8082	13.7989
1528	13.8457	13.8329	14.0364	13.1907	13.8078	13.7991
1530	13.8458	13.8334	14.0368	13.1937	13.8066	13.798
1532	13.8458	13.8336	14.0366	13.1955	13.8062	13.7981
1534	13.8452	13.833	14.0357	13.1961	13.8065	13.7985
1536	13.8451	13.833	14.0348	13.1962	13.8064	13.7995
1538	13.8456	13.8339	14.0359	13.1959	13.8059	13.8008
1540	13.8456	13.8332	14.0371	13.1956	13.8054	13.8005
1542	13.8459	13.8329	14.0351	13.1955	13.8055	13.8001
1544	13.845	13.8318	14.034	13.1949	13.8052	13.8014
1546	13.8462	13.831	14.0344	13.1953	13.8051	13.8019
1548	13.8467	13.8308	14.0335	13.1916	13.8048	13.8016
1550	13.8461	13.8302	14.0311	13.183	13.8057	13.8018
1552	13.846	13.8292	14.029	13.1874	13.8067	13.8032
1554	13.8465	13.8291	14.0285	13.1935	13.8076	13.8027
1556	13.847	13.8288	14.0303	13.1902	13.8081	13.8007
1558	13.8456	13.8283	14.0315	13.1807	13.8084	13.8004
1560	13.8446	13.8289	14.0335	13.1758	13.8077	13.8009
1562	13.8442	13.8299	14.0333	13.1867	13.8064	13.8001
1564	13.8438	13.8301	14.0327	13.1972	13.8063	13.8006
1566	13.843	13.8306	14.0333	13.2004	13.8065	13.8011
1568	13.8421	13.8318	14.0329	13.2003	13.8068	13.8028
1570	13.8427	13.8319	14.0342	13.2006	13.8069	13.8029
1572	13.8434	13.8313	14.035	13.2001	13.8077	13.8034
1574	13.8442	13.8303	14.0339	13.199	13.8078	13.8026
1576	13.8438	13.8295	14.0327	13.1983	13.8079	13.8019
1578	13.8441	13.8289	14.0332	13.1969	13.8086	13.8014
1580	13.8445	13.8285	14.0345	13.1976	13.8083	13.8003
1582	13.8451	13.8283	14.0339	13.1985	13.8081	13.8009
1584	13.8448	13.829	14.0342	13.1972	13.8078	13.801
1586	13.8458	13.8295	14.0343	13.1963	13.8079	13.8022
1588	13.8463	13.8288	14.0343	13.1958	13.8082	13.8022
1590	13.8466	13.8279	14.0341	13.1971	13.8076	13.8014
1592	13.8477	13.8278	14.0344	13.1977	13.8077	13.8011
1594	13.8483	13.8281	14.0332	13.1961	13.807	13.8025
1596	13.848	13.828	14.0327	13.1958	13.8072	13.8024
1598	13.8466	13.828	14.0333	13.1958	13.8079	13.8013
1600	13.8462	13.8278	14.0332	13.1915	13.8082	13.8006
1602	13.8456	13.8274	14.035	13.1878	13.8077	13.8005
1604	13.8441	13.8276	14.0358	13.1938	13.8074	13.8007
1606	13.843	13.8264	14.0349	13.1989	13.8072	13.8
1608	13.8426	13.8261	14.0326	13.2003	13.8072	13.8005
1610	13.8429	13.8264	14.0297	13.2008	13.8084	13.8002
1612	13.8438	13.8265	14.0277	13.2003	13.8094	13.8008
1614	13.8431	13.8267	14.0253	13.2002	13.8096	13.801
1616	13.8421	13.8261	14.0237	13.2	13.8096	13.8013
1618	13.8407	13.8271	14.0232	13.2008	13.8093	13.8019
1620	13.8412	13.8276	14.0228	13.2011	13.8092	13.8018
1622	13.8425	13.8276	14.0213	13.201	13.8082	13.8015
1624	13.8428	13.8277	14.0197	13.2007	13.8066	13.8016
1626	13.843	13.8274	14.0186	13.1935	13.7973	13.7945
1628	13.8434	13.8277	14.0193	13.1599	13.7586	13.7579
1630	13.843	13.8272	14.0208	13.1024	13.699	13.6967
1632	13.8427	13.8262	14.0227	13.0399	13.6256	13.6229
1634	13.8428	13.826	14.0231	12.9785	13.5457	13.5408
1636	13.844	13.827	14.0232	12.9129	13.461	13.4548
1638	13.844	13.8267	14.023	12.856	13.3754	13.3713
1640	13.844	13.8257	14.0231	12.8149	13.29	13.2902
1642	13.8441	13.8262	14.0232	12.7761	13.208	13.2136
1644	13.8438	13.8259	14.0232	12.7602	13.1317	13.1434
1646	13.8434	13.8257	14.0234	12.7754	13.0615	13.0798
1648	13.8425	13.8252	14.024	12.8056	13.0116	13.0337
1650	13.8424	13.8241	14.0246	12.8391	12.9981	13.0221
1652	13.8427	13.8255	14.0243	12.8741	13.014	13.0365
1654	13.8427	13.8257	14.0256	12.9078	13.0485	13.0699
1656	13.8427	13.8256	14.0272	12.9396	13.0954	13.1146
1658	13.8427	13.8258	14.0289	12.9692	13.1502	13.1651
1660	13.8429	13.8255	14.03	12.9953	13.2082	13.2174
1662	13.8419	13.8262	14.0305	13.0204	13.2669	13.2701
1664	13.8416	13.8258	14.0299	13.0419	13.3238	13.3206
1666	13.8412	13.826	14.0284	13.0614	13.3758	13.3669
1668	13.843	13.8255	14.0296	13.079	13.4246	13.4096
1670	13.843	13.8244	14.0293	13.0932	13.4692	13.4491
1672	13.8424	13.8244	14.0293	13.1057	13.5085	13.4849
1674	13.8419	13.8267	14.0297	13.1166	13.5424	13.5172
1676	13.8415	13.8264	14.0299	13.1272	13.5726	13.5456
1678	13.842	13.8272	14.0307	13.1355	13.599	13.5718
1680	13.8414	13.8282	14.0308	13.1448	13.6224	13.595
1682	13.8403	13.8288	14.0314	13.1513	13.6436	13.615
1684	13.8401	13.8275	14.028	13.1586	13.66	13.6336
1686	13.8188	13.802	13.9966	13.1651	13.6752	13.6501
1688	13.7548	13.7294	13.9026	13.1688	13.6899	13.6644
1690	13.6669	13.6319	13.7762	13.1725	13.7027	13.6771
1692	13.5641	13.5231	13.6457	13.1773	13.7121	13.6892
1694	13.458	13.4121	13.5281	13.1802	13.7212	13.7001
1696	13.3555	13.3038	13.4253	13.183	13.7295	13.7097
1698	13.259	13.2028	13.3369	13.1854	13.7361	13.7182
1700	13.1713	13.111	13.2673	13.188	13.742	13.7259
1702	13.1037	13.042	13.2261	13.1901	13.7469	13.7306
1704	13.0825	13.0257	13.2034	13.1927	13.7524	13.7357
1706	13.0996	13.0481	13.2072	13.1945	13.757	13.7401
1708	13.1431	13.0975	13.2447	13.1974	13.7609	13.7456
1710	13.2033	13.1615	13.3023	13.1982	13.7652	13.7506
1712	13.2685	13.2305	13.3696	13.1986	13.7688	13.7558
1714	13.3349	13.3004	13.4409	13.2001	13.7716	13.7608
1716	13.3983	13.3666	13.5113	13.2011	13.7737	13.7644
1718	13.4572	13.4277	13.5779	13.2013	13.7773	13.7667
1720	13.5103	13.4831	13.6379	13.2015	13.7797	13.769
1722	13.5576	13.5312	13.6905	13.2019	13.7816	13.7711
1724	13.5993	13.5732	13.7361	13.2022	13.784	13.7729
1726	13.6347	13.6099	13.7757	13.2032	13.785	13.774
1728	13.6652	13.6407	13.8084	13.2028	13.7865	13.7759
1730	13.6905	13.667	13.8369	13.203	13.7873	13.7785
1732	13.7128	13.6893	13.863	13.2038	13.7885	13.7798
1734	13.7319	13.7075	13.8851	13.2046	13.7905	13.7792
1736	13.747	13.724	13.9037	13.2045	13.7907	13.7811
1738	13.7593	13.738	13.9199	13.2051	13.7908	13.7832
1740	13.7709	13.7507	13.934	13.205	13.791	13.7837
1742	13.7799	13.7615	13.9467	13.2048	13.7911	13.7853
1744	13.7874	13.7695	13.9564	13.2053	13.7923	13.7866
1746	13.7929	13.7757	13.9643	13.2049	13.7922	13.7883
1748	13.7973	13.7816	13.9724	13.2053	13.7923	13.7894
1750	13.8024	13.7856	13.9787	13.2068	13.7939	13.7895
1752	13.8074	13.7891	13.9825	13.2039	13.7953	13.7903
1754	13.811	13.7921	13.9843	13.1966	13.7972	13.7909
1756	13.8132	13.7951	13.9872	13.1923	13.7974	13.7912
1758	13.8167	13.7973	13.9902	13.2011	13.7972	13.7921
1760	13.8193	13.7992	13.9924	13.2102	13.797	13.7916
1762	13.8201	13.801	13.9951	13.213	13.7982	13.7924
1764	13.8214	13.8027	13.9974	13.2136	13.7984	13.7928
1766	13.8232	13.8036	13.9998	13.2138	13.799	13.7938
1768	13.8242	13.8043	14.0016	13.2133	13.7995	13.7941
1770	13.8248	13.8054	14.0031	13.2132	13.8008	13.7942
1772	13.826	13.8067	14.0037	13.2133	13.8018	13.7946
1774	13.8277	13.808	14.0058	13.2138	13.8013	13.7943
1776	13.8298	13.8088	14.0083	13.2139	13.801	13.7945
1778	13.8305	13.8097	14.0101	13.2135	13.8005	13.7937
1780	13.8302	13.8101	14.0113	13.2138	13.8008	13.7943
1782	13.8299	13.8117	14.012	13.2129	13.802	13.7952
1784	13.8309	13.8127	14.0127	13.2113	13.8019	13.7958
1786	13.8327	13.8134	14.0125	13.211	13.802	13.7963
1788	13.8342	13.814	14.0109	13.2127	13.8024	13.797
1790	13.8347	13.8137	14.0108	13.213	13.8036	13.7975
1792	13.8354	13.8143	14.0116	13.2137	13.8031	13.7973
1794	13.8357	13.8159	14.0123	13.2131	13.8019	13.7973
1796	13.8362	13.8169	14.0156	13.214	13.8015	13.7971
1798	13.8353	13.8163	14.0169	13.215	13.8018	13.7963
1800	13.8354	13.8167	14.0176	13.2149	13.802	13.7965
1802	13.8361	13.8169	14.0193	13.2163	13.8012	13.7961
1804	13.8369	13.8171	14.0208	13.2162	13.8004	13.7962
1806	13.8374	13.8177	14.0215	13.2158	13.8001	13.7964
1808	13.8374	13.8172	14.0219	13.2167	13.8002	13.7966
1810	13.837	13.8168	14.0222	13.2183	13.8006	13.7951
1812	13.8371	13.8171	14.0217	13.218	13.8009	13.7944
1814	13.8364	13.8179	14.022	13.2182	13.8017	13.7944
1816	13.837	13.8178	14.0234	13.2185	13.8013	13.7947
1818	13.8375	13.8172	14.0248	13.2184	13.8006	13.7954
1820	13.8369	13.8171	14.0245	13.2189	13.7998	13.7969
1822	13.8358	13.8181	14.0249	13.2214	13.8013	13.7982
1824	13.8365	13.8183	14.0245	13.2227	13.8016	13.7975
1826	13.8366	13.8185	14.0237	13.2228	13.801	13.7969
1828	13.8363	13.8181	14.0245	13.2224	13.8013	13.7964
1830	13.836	13.8188	14.0247	13.2217	13.8005	13.7961
1832	13.8362	13.8208	14.0244	13.2211	13.8007	13.795
1834	13.8365	13.8206	14.0234	13.2222	13.8015	13.7949
1836	13.837	13.8209	14.0221	13.2214	13.8019	13.7949
1838	13.8373	13.8196	14.0197	13.2205	13.8018	13.7934
1840	13.8379	13.8184	14.0203	13.2206	13.8009	13.7944
1842	13.8381	13.819	14.0226	13.2208	13.8009	13.796
1844	13.8379	13.8191	14.0227	13.2219	13.8011	13.795
1846	13.8364	13.8197	14.0223	13.2223	13.8016	13.7939
1848	13.8369	13.8201	14.0235	13.2232	13.8018	13.7944
1850	13.8377	13.8199	14.0241	13.2227	13.8021	13.7956
1852	13.8386	13.8196	14.0243	13.2226	13.8012	13.7947
1854	13.8389	13.8183	14.0254	13.2239	13.8011	13.7941
1856	13.8376	13.8171	14.0276	13.224	13.8003	13.7949
1858	13.8375	13.8165	14.0275	13.2251	13.8006	13.7967
1860	13.8378	13.8169	14.0266	13.2249	13.8006	13.7969
1862	13.8376	13.8173	14.026	13.2245	13.801	13.7961
1864	13.8368	13.8178	14.0254	13.2235	13.8006	13.795
1866	13.8364	13.8192	14.0242	13.2169	13.7937	13.7882
1868	13.8372	13.8185	14.0237	13.1821	13.7597	13.7547
1870	13.8378	13.8178	14.0241	13.1247	13.7016	13.6962
1872	13.8388	13.8168	14.0248	13.0636	13.6309	13.6251
1874	13.838	13.8176	14.0257	13.0032	13.5534	13.5457
1876	13.8371	13.8177	14.0264	12.9449	13.4704	13.4618
1878	13.8362	13.8173	14.0271	12.8896	13.3848	13.3782
1880	13.8363	13.8168	14.0269	12.8389	13.2991	13.2986
1882	13.8359	13.8175	14.0254	12.7964	13.2164	13.2221
1884	13.8362	13.8175	14.0249	12.779	13.1395	13.1511
1886	13.8363	13.8176	14.0236	12.7921	13.0684	13.0864
1888	13.8356	13.8181	14.0222	12.8147	13.0151	13.0382
1890	13.8365	13.8176	14.0218	12.8481	12.9956	13.023
1892	13.8362	13.8174	14.0209	12.8898	13.0042	13.0337
1894	13.8366	13.8169	14.0218	12.9273	13.035	13.0649
1896	13.8369	13.8172	14.0224	12.959	13.0787	13.1085
1898	13.8371	13.819	14.023	12.9878	13.1305	13.1585
1900	13.8381	13.8189	14.0243	13.0144	13.1877	13.2115
1902	13.8376	13.8185	14.0261	13.0384	13.2453	13.2646
1904	13.8369	13.8186	14.0267	13.0584	13.3012	13.3143
1906	13.8371	13.8186	14.0262	13.0784	13.3546	13.3612
1908	13.8373	13.8183	14.0253	13.095	13.4041	13.4055
1910	13.838	13.8178	14.0255	13.1088	13.4488	13.4451
1912	13.8384	13.818	14.0245	13.1223	13.4889	13.4806
1914	13.8384	13.8174	14.0263	13.1355	13.5234	13.5126
1916	13.8382	13.8169	14.0305	13.1451	13.554	13.5406
1918	13.8376	13.8175	14.0323	13.1529	13.5827	13.5661
1920	13.8375	13.8169	14.0333	13.1603	13.6073	13.5905
1922	13.8372	13.817	14.0351	13.1669	13.6281	13.6118
1924	13.8379	13.8167	14.0354	13.1738	13.6461	13.6301
1926	13.838	13.8172	14.0358	13.1787	13.6626	13.6465
1928	13.8373	13.8171	14.0343	13.1841	13.6784	13.6596
1930	13.8374	13.8169	14.0332	13.1869	13.6917	13.6727
1932	13.8379	13.8163	14.0327	13.1822	13.7039	13.684
1934	13.8371	13.8159	14.032	13.1881	13.7143	13.6939
1936	13.837	13.8162	14.0312	13.1978	13.7221	13.7037
1938	13.8367	13.8158	14.0301	13.2033	13.7288	13.7107
1940	13.8353	13.8149	14.0306	13.2053	13.735	13.7177
1942	13.8361	13.8153	14.0302	13.2084	13.7402	13.7239
1944	13.8362	13.8156	14.0307	13.2107	13.745	13.7292
1946	13.8358	13.8162	14.0313	13.2121	13.7494	13.7352
1948	13.836	13.8163	14.0312	13.2131	13.7538	13.7397
1950	13.8359	13.8164	14.0319	13.2139	13.7583	13.7447
1952	13.8348	13.8175	14.0305	13.2144	13.7618	13.7488
1954	13.8346	13.817	14.0294	13.2159	13.7646	13.7527
1956	13.8356	13.8165	14.0307	13.2184	13.7671	13.7557
1958	13.8351	13.8154	14.031	13.2202	13.7697	13.7592
1960	13.8367	13.8143	14.03	13.2214	13.7719	13.7624
1962	13.8371	13.8141	14.0294	13.2216	13.7746	13.7642
1964	13.8379	13.8153	14.0299	13.223	13.7774	13.7666
1966	13.8387	13.8151	14.0315	13.2238	13.7789	13.7687
1968	13.8388	13.8148	14.0335	13.2256	13.7806	13.7705
1970	13.8394	13.815	14.0347	13.2268	13.7827	13.7731
1972	13.8386	13.8149	14.0338	13.2276	13.7841	13.7756
1974	13.8367	13.814	14.0319	13.2275	13.7851	13.7768
1976	13.8348	13.8158	14.0305	13.2286	13.7857	13.778
1978	13.834	13.8169	14.03	13.2258	13.7869	13.7797
1980	13.8337	13.8171	14.0281	13.2208	13.7882	13.7813
1982	13.834	13.817	14.0271	13.2192	13.7886	13.7815
1984	13.8336	13.8136	14.0243	13.2248	13.7892	13.782
1986	13.8173	13.7919	13.9974	13.231	13.7897	13.7827
1988	13.7595	13.7265	13.9199	13.2343	13.7899	13.7832
1990	13.6761	13.6325	13.8165	13.235	13.7895	13.784
1992	13.5769	13.5259	13.7096	13.2358	13.7897	13.7855
1994	13.4726	13.4139	13.6068	13.2364	13.7902	13.7862
1996	13.3713	13.3061	13.509	13.2369	13.7912	13.787
1998	13.2759	13.2051	13.419	13.2356	13.7912	13.7884
2000	13.189	13.1138	13.3389	13.2353	13.7908	13.7883
2002	13.1191	13.0416	13.2742	13.2358	13.7904	13.7888
2004	13.0929	13.0194	13.2298	13.2362	13.7911	13.7895
2006	13.1059	13.0383	13.2138	13.2373	13.792	13.79
2008	13.1457	13.0842	13.2306	13.2372	13.7925	13.7899
2010	13.2014	13.1464	13.2722	13.2358	13.7933	13.7889
2012	13.2654	13.2147	13.3333	13.236	13.7939	13.7892
2014	13.3295	13.2834	13.4024	13.2362	13.7955	13.7903
2016	13.3922	13.3507	13.4727	13.2348	13.7956	13.7898
2018	13.4507	13.4113	13.5401	13.2356	13.7953	13.79
2020	13.5023	13.4664	13.6029	13.2363	13.7956	13.791
2022	13.5486	13.5146	13.6591	13.2362	13.7958	13.7909
2024	13.5897	13.5576	13.7086	13.2364	13.7947	13.7905
2026	13.6245	13.5955	13.7509	13.2371	13.7954	13.79
2028	13.6547	13.6266	13.7876	13.2374	13.796	13.7911
2030	13.68	13.6544	13.8174	13.2382	13.7951	13.7921
2032	13.7021	13.678	13.8422	13.2378	13.796	13.7917
2034	13.7204	13.697	13.8648	13.2376	13.7958	13.792
2036	13.7365	13.7134	13.8863	13.238	13.7954	13.7934
2038	13.751	13.7278	13.905	13.2369	13.7958	13.7933
2040	13.763	13.7391	13.9199	13.2372	13.7946	13.7915
2042	13.772	13.7477	13.9307	13.237	13.7938	13.7907
2044	13.7793	13.7571	13.939	13.2366	13.7939	13.7908
2046	13.7849	13.7634	13.9466	13.2361	13.7946	13.793
2048	13.7904	13.7684	13.9552	13.237	13.7956	13.7928
2050	13.796	13.7736	13.9654	13.2365	13.7969	13.7927
2052	13.8004	13.7779	13.973	13.2371	13.7955	13.793
2054	13.804	13.782	13.9775	13.2372	13.795	13.7931
2056	13.8068	13.785	13.9798	13.233	13.7956	13.7932
2058	13.8097	13.7872	13.9811	13.2259	13.7962	13.793
2060	13.8116	13.7898	13.9824	13.2251	13.7967	13.7921
2062	13.8133	13.7926	13.985	13.2321	13.7966	13.7918
2064	13.815	13.793	13.9864	13.2382	13.7969	13.793
2066	13.8163	13.7945	13.9888	13.2398	13.7977	13.7926
2068	13.8171	13.7968	13.9917	13.2409	13.7976	13.7929
2070	13.8184	13.7979	13.9946	13.2403	13.7955	13.7938
2072	13.8199	13.799	13.9981	13.2397	13.7957	13.7942
2074	13.8217	13.8001	14.001	13.2385	13.7962	13.7928
2076	13.8227	13.8015	14.0032	13.2375	13.7968	13.7934
2078	13.8233	13.8025	14.0048	13.2382	13.7975	13.7939
2080	13.8249	13.8026	14.0068	13.2387	13.7973	13.7941
2082	13.8256	13.8032	14.0072	13.2394	13.7974	13.7924
2084	13.8281	13.804	14.0085	13.2387	13.797	13.7919
2086	13.8304	13.8056	14.0092	13.2391	13.7966	13.7923
2088	13.8322	13.8052	14.0104	13.2371	13.7952	13.7929
2090	13.8324	13.8045	14.0126	13.2353	13.7957	13.794
2092	13.8327	13.8029	14.0138	13.237	13.7964	13.7933
2094	13.832	13.8023	14.0143	13.2377	13.7963	13.7922
2096	13.8311	13.8044	14.0155	13.2381	13.7969	13.7933
2098	13.8308	13.8057	14.0168	13.2382	13.7981	13.7934
2100	13.8314	13.8058	14.0176	13.2387	13.7993	13.792
2102	13.8312	13.8063	14.0178	13.2384	13.7987	13.7921
2104	13.8298	13.8086	14.0182	13.2376	13.7979	13.7926
2106	13.8282	13.8099	14.0179	13.2317	13.7904	13.7873
2108	13.8276	13.8108	14.0194	13.1991	13.7579	13.7566
2110	13.827	13.8102	14.0205	13.1418	13.7034	13.7009
2112	13.8271	13.8094	14.0208	13.0802	13.6341	13.6322
2114	13.8274	13.8083	14.0212	13.0211	13.5566	13.5539
2116	13.8277	13.8094	14.0213	12.9645	13.4751	13.4711
2118	13.8286	13.8101	14.0228	12.9119	13.3906	13.389
2120	13.8294	13.8102	14.0229	12.862	13.3062	13.3097
2122	13.8295	13.8105	14.0225	12.82	13.2237	13.236
2124	13.8303	13.8107	14.0226	12.8023	13.1472	13.1642
2126	13.8308	13.8102	14.0227	12.8163	13.0762	13.0991
2128	13.8314	13.8101	14.0228	12.8437	13.021	13.0515
2130	13.8322	13.8097	14.0231	12.8758	12.9984	13.0328
2132	13.8329	13.809	14.0227	12.9105	13.0031	13.0386
2134	13.8327	13.8085	14.0228	12.9446	13.0284	13.0657
2136	13.8319	13.8099	14.0227	12.9774	13.0673	13.1065
2138	13.831	13.81	14.0235	13.0074	13.1161	13.1551
2140	13.8314	13.81	14.024	13.0328	13.1714	13.2058
2142	13.8314	13.8103	14.0236	13.0565	13.2278	13.2569
2144	13.8306	13.8095	14.0227	13.0792	13.2824	13.3077
2146	13.8309	13.8076	14.0222	13.0992	13.3355	13.3539
2148	13.8318	13.8074	14.0226	13.1166	13.3848	13.3973
2150	13.8318	13.8084	14.0237	13.1322	13.4301	13.437
2152	13.8324	13.8097	14.0243	13.1452	13.4717	13.4739
2154	13.8325	13.8101	14.0237	13.1576	13.5086	13.506
2156	13.8328	13.8087	14.0212	13.1674	13.5412	13.5351
2158	13.833	13.8082	14.0198	13.175	13.5701	13.5614
2160	13.8327	13.8092	14.0192	13.1823	13.5962	13.5843
2162	13.8331	13.8095	14.0198	13.1901	13.618	13.6044
2164	13.8325	13.81	14.0195	13.1969	13.6362	13.6229
2166	13.8318	13.8105	14.0206	13.2012	13.6537	13.6394
2168	13.8319	13.8113	14.022	13.2063	13.6688	13.6538
2170	13.8325	13.8114	14.0243	13.2107	13.6816	13.666
2172	13.8333	13.8115	14.0251	13.2142	13.6937	13.6757
2174	13.8347	13.8098	14.0255	13.2177	13.7031	13.6859
2176	13.8352	13.8094	14.0262	13.2199	13.7121	13.6968
2178	13.8341	13.81	14.0276	13.2213	13.7202	13.7049
2180	13.8336	13.8087	14.0278	13.2225	13.7273	13.7122
2182	13.8336	13.8077	14.0272	13.2251	13.7324	13.7204
2184	13.8326	13.8078	14.0264	13.2286	13.7368	13.7253
2186	13.8319	13.807	14.0263	13.2306	13.742	13.7299
2188	13.8302	13.8071	14.0249	13.2323	13.7462	13.7355
2190	13.8298	13.8066	14.0253	13.2347	13.7506	13.7404
2192	13.8293	13.8072	14.0257	13.2362	13.7559	13.7437
2194	13.8293	13.8078	14.0256	13.2368	13.7589	13.7464
2196	13.8298	13.8076	14.0255	13.2375	13.7607	13.7507
2198	13.8292	13.8078	14.0248	13.2391	13.7627	13.7544
2200	13.8294	13.8087	14.024	13.2401	13.7655	13.7567
2202	13.8295	13.8089	14.0237	13.2409	13.7687	13.7581
2204	13.8291	13.8087	14.0234	13.2416	13.7711	13.7606
2206	13.8291	13.8091	14.0232	13.2418	13.7738	13.7636
2208	13.8291	13.8083	14.0223	13.2414	13.7753	13.7643
2210	13.83	13.8073	14.0209	13.2419	13.7752	13.7665
2212	13.8311	13.8077	14.0207	13.2423	13.776	13.7702
2214	13.8309	13.8074	14.0218	13.2433	13.7776	13.7725
2216	13.8319	13.8077	14.0214	13.244	13.7796	13.7739
2218	13.8321	13.8079	14.0197	13.2423	13.7812	13.7732
2220	13.8321	13.8078	14.0183	13.2407	13.7825	13.7752
2222	13.8325	13.8084	14.0182	13.2421	13.7819	13.7772
2224	13.832	13.8074	14.0175	13.2438	13.7822	13.7775
2226	13.8328	13.806	14.0172	13.2446	13.7827	13.7794
2228	13.8328	13.806	14.0168	13.2449	13.7828	13.7821
2230	13.8317	13.8057	14.0179	13.245	13.7851	13.7822
2232	13.8312	13.8051	14.0183	13.246	13.7856	13.7809
2234	13.83	13.8056	14.0194	13.2452	13.7863	13.7809
2236	13.8292	13.8071	14.02	13.2445	13.7869	13.7824
2238	13.8293	13.8077	14.0213	13.2445	13.7883	13.7828
2240	13.83	13.8073	14.0209	13.245	13.788	13.7841
2242	13.831	13.8074	14.0204	13.2451	13.7891	13.7847
2244	13.8312	13.8071	14.019	13.2449	13.7896	13.7847
2246	13.8316	13.8071	14.0193	13.245	13.7895	13.7846
2248	13.8324	13.8071	14.02	13.2456	13.7903	13.7851
2250	13.832	13.8066	14.0213	13.2452	13.7903	13.7865
2252	13.8324	13.8073	14.0231	13.2449	13.7907	13.7871
2254	13.8321	13.8076	14.0237	13.2453	13.7909	13.7866
2256	13.8322	13.8075	14.0243	13.2454	13.7923	13.7868
2258	13.8328	13.8081	14.0243	13.2455	13.7936	13.7882
2260	13.8336	13.8082	14.0256	13.2456	13.7939	13.7878
2262	13.8331	13.8082	14.0257	13.2459	13.794	13.7881
2264	13.8314	13.8087	14.0254	13.2465	13.7937	13.7872
2266	13.8312	13.8092	14.025	13.2473	13.7937	13.7876
2268	13.8312	13.8104	14.0245	13.2477	13.7935	13.7884
2270	13.8297	13.8109	14.0239	13.2486	13.7928	13.7882
2272	13.8298	13.8109	14.0243	13.2489	13.793	13.7882
2274	13.83	13.8101	14.0242	13.2485	13.7923	13.7885
2276	13.8302	13.8106	14.0252	13.2499	13.7928	13.7882
2278	13.8296	13.8114	14.0249	13.2494	13.7941	13.7893
2280	13.8307	13.8116	14.0246	13.2477	13.7944	13.7903
2282	13.8321	13.8119	14.0248	13.2483	13.7953	13.789
2284	13.8307	13.8098	14.0247	13.249	13.7927	13.7886
2286	13.8157	13.7907	14.0129	13.2489	13.7918	13.7888
2288	13.7603	13.7264	13.9637	13.2504	13.791	13.7897
2290	13.6776	13.6349	13.8858	13.2508	13.7909	13.7907
2292	13.5797	13.5291	13.7931	13.25	13.7921	13.7899
2294	13.4764	13.4177	13.6937	13.2501	13.7929	13.7903
2296	13.3752	13.3081	13.5923	13.2511	13.7932	13.7916
2298	13.2785	13.2074	13.4971	13.2517	13.7924	13.7907
2300	13.1908	13.1141	13.4108	13.2525	13.7919	13.789
2302	13.1199	13.0402	13.3329	13.2538	13.792	13.7892
2304	13.0884	13.013	13.2677	13.2533	13.7917	13.7898
2306	13.0962	13.0274	13.2329	13.2537	13.7915	13.789
2308	13.1341	13.0726	13.2385	13.2531	13.7916	13.7901
2310	13.1894	13.1347	13.2749	13.2498	13.7915	13.7901
2312	13.2528	13.2034	13.3305	13.249	13.7916	13.7897
2314	13.318	13.2725	13.3965	13.2521	13.7918	13.7894
2316	13.3804	13.3387	13.4654	13.2543	13.7925	13.7889
2318	13.4382	13.4007	13.5311	13.2564	13.792	13.7889
2320	13.4913	13.4572	13.5924	13.257	13.7923	13.7892
2322	13.5383	13.5073	13.6474	13.2573	13.7934	13.7898
2324	13.5799	13.5498	13.695	13.257	13.7943	13.7896
2326	13.618	13.5873	13.7383	13.2566	13.7935	13.7903
2328	13.6497	13.6202	13.7755	13.2574	13.794	13.7893
2330	13.6757	13.648	13.8082	13.2571	13.7939	13.7885
2332	13.6984	13.6728	13.8369	13.2558	13.7953	13.7887
2334	13.718	13.6934	13.8605	13.2554	13.7958	13.7881
2336	13.7338	13.7093	13.8809	13.2555	13.7953	13.7886
2338	13.7465	13.7227	13.8994	13.2552	13.795	13.7898
2340	13.7571	13.7341	13.9152	13.2549	13.7941	13.7906
2342	13.766	13.7433	13.9281	13.2552	13.794	13.7897
2344	13.7737	13.7512	13.938	13.2567	13.7918	13.7888
2346	13.7805	13.7581	13.9458	13.2519	13.7867	13.7835
2348	13.7878	13.7631	13.954	13.2236	13.7583	13.7551
2350	13.7921	13.767	13.9618	13.1686	13.7061	13.7024
2352	13.7954	13.7714	13.9681	13.1067	13.64	13.6353
2354	13.7991	13.7759	13.9711	13.0454	13.5642	13.5595
2356	13.8022	13.7786	13.9744	12.9868	13.4825	13.4797
2358	13.8047	13.7807	13.9784	12.9316	13.3997	13.3984
2360	13.8067	13.7833	13.9824	12.8763	13.3164	13.3198
2362	13.8087	13.7846	13.985	12.8228	13.2334	13.2448
2364	13.8117	13.7858	13.9884	12.8059	13.1546	13.1745
2366	13.8142	13.7877	13.9911	12.8253	13.0836	13.1102
2368	13.8162	13.7884	13.9932	12.8547	13.0261	13.0617
2370	13.8166	13.7894	13.9955	12.8872	12.998	13.0412
2372	13.8171	13.7909	13.9982	12.9211	12.9979	13.0443
2374	13.8181	13.7908	14.0007	12.9554	13.0185	13.0678
2376	13.8196	13.7922	14.0035	12.9865	13.0549	13.1053
2378	13.8202	13.793	14.0063	13.0163	13.101	13.1519
2380	13.8205	13.7944	14.0079	13.0437	13.1536	13.2027
2382	13.8207	13.7954	14.0107	13.0686	13.2092	13.2535
2384	13.8222	13.7968	14.0124	13.0899	13.2648	13.3029
2386	13.8229	13.7962	14.0134	13.1105	13.317	13.3509
2388	13.823	13.7962	14.0136	13.128	13.366	13.3942
2390	13.822	13.7978	14.0136	13.1419	13.4113	13.4338
2392	13.8225	13.7988	14.0124	13.1547	13.453	13.4697
2394	13.8222	13.7988	14.0118	13.1649	13.4894	13.5008
2396	13.8227	13.7993	14.0125	13.1745	13.5227	13.5297
2398	13.8233	13.8002	14.0132	13.1841	13.5526	13.5554
2400	13.8234	13.8003	14.0139	13.1903	13.5786	13.5791
2402	13.8232	13.8001	14.0157	13.197	13.6021	13.5997
2404	13.8246	13.8005	14.0161	13.2036	13.6232	13.618
2406	13.8253	13.8001	14.0174	13.2086	13.6403	13.6325
2408	13.8241	13.8007	14.0183	13.2127	13.6573	13.6474
2410	13.8232	13.801	14.0183	13.2165	13.6721	13.6608
2412	13.8241	13.8005	14.0191	13.2208	13.6836	13.673
2414	13.825	13.8013	14.0206	13.2245	13.6927	13.6834
2416	13.8253	13.8006	14.021	13.2265	13.7015	13.6917
2418	13.8255	13.8008	14.0205	13.2294	13.7098	13.699
2420	13.825	13.8015	14.0193	13.2312	13.7174	13.7083
2422	13.8256	13.8013	14.021	13.2337	13.7235	13.7157
2424	13.8249	13.8024	14.0215	13.2363	13.7299	13.7204
2426	13.8257	13.8023	14.0215	13.2384	13.7349	13.7259
2428	13.8246	13.8028	14.0209	13.2406	13.7397	13.7313
2430	13.8249	13.8024	14.0198	13.2415	13.7453	13.7347
2432	13.8261	13.8027	14.0199	13.2429	13.7495	13.7384
2434	13.8256	13.8039	14.0205	13.2432	13.7522	13.7436
2436	13.8256	13.804	14.0214	13.2447	13.7547	13.7481
2438	13.8259	13.8031	14.0214	13.2454	13.7571	13.7509
2440	13.8258	13.8025	14.022	13.2461	13.7613	13.7546
2442	13.8263	13.8026	14.023	13.247	13.7638	13.7574
2444	13.8263	13.8028	14.0229	13.248	13.7647	13.7585
2446	13.8273	13.8035	14.0236	13.248	13.7663	13.7607
2448	13.8282	13.804	14.0236	13.2499	13.7675	13.7617
2450	13.8278	13.8036	14.0244	13.2502	13.7686	13.765
2452	13.8278	13.804	14.0243	13.2487	13.7702	13.7662
2454	13.8277	13.8037	14.0234	13.2458	13.773	13.7685
2456	13.8268	13.8032	14.0225	13.2483	13.7745	13.7701
2458	13.8275	13.8026	14.0223	13.2539	13.7752	13.7714
2460	13.8275	13.8023	14.0223	13.2554	13.7762	13.7739
2462	13.8286	13.8029	14.0219	13.2557	13.7778	13.7743
2464	13.8291	13.803	14.0213	13.2566	13.7798	13.7753
2466	13.8288	13.8029	14.0206	13.2563	13.7804	13.7756
2468	13.829	13.8033	14.0213	13.257	13.7812	13.7763
2470	13.829	13.8042	14.0207	13.2589	13.7827	13.7776
2472	13.8286	13.8038	14.0197	13.2589	13.7831	13.7782
2474	13.8275	13.8045	14.0207	13.2576	13.7826	13.7792
2476	13.8266	13.8037	14.021	13.2578	13.7824	13.7797
2478	13.8264	13.8035	14.0208	13.2584	13.7828	13.7803
2480	13.8251	13.8037	14.0221	13.2588	13.7827	13.7816
2482	13.825	13.8032	14.0225	13.2596	13.7836	13.7819
2484	13.8255	13.8024	14.0223	13.2594	13.7842	13.7817
2486	13.8265	13.8025	14.0237	13.2593	13.7845	13.7814
2488	13.827	13.8033	14.0245	13.2592	13.7858	13.7816
2490	13.8276	13.8034	14.0241	13.2598	13.7866	13.7812
2492	13.8269	13.803	14.0241	13.2605	13.7871	13.7818
2494	13.8261	13.803	14.0245	13.2605	13.7876	13.7835
2496	13.8265	13.8041	14.0247	13.2602	13.7878	13.7829
2498	13.8275	13.8041	14.026	13.2599	13.7887	13.7835
2500	13.827	13.8036	14.0263	13.2589	13.7895	13.7837
2502	13.8262	13.8043	14.0256	13.2592	13.7901	13.784
2504	13.8261	13.8036	14.0259	13.2602	13.79	13.7848
2506	13.8255	13.8032	14.0269	13.2589	13.7895	13.7848
2508	13.8259	13.8026	14.0272	13.2591	13.7898	13.7845
2510	13.8265	13.8018	14.0267	13.2602	13.789	13.7849
2512	13.8271	13.803	14.0246	13.2605	13.7886	13.7851
2514	13.826	13.8039	14.0241	13.2613	13.788	13.7856
2516	13.8264	13.8031	14.024	13.2617	13.7886	13.7869
2518	13.8273	13.8038	14.0247	13.26	13.789	13.787
2520	13.8276	13.8043	14.0256	13.259	13.7895	13.7865
2522	13.8277	13.8048	14.0264	13.2594	13.7887	13.787
2524	13.828	13.8041	14.0267	13.2594	13.7887	13.7882
2526	13.8286	13.8043	14.0272	13.2597	13.7893	13.7882
2528	13.8281	13.8048	14.0274	13.2601	13.7894	13.7881
2530	13.8285	13.8054	14.0278	13.2599	13.7897	13.7882
2532	13.8303	13.8051	14.0278	13.2598	13.789	13.7878
2534	13.8298	13.804	14.0268	13.2599	13.7891	13.7873
2536	13.8285	13.8038	14.0267	13.2598	13.7896	13.7879
2538	13.8284	13.8031	14.0264	13.2605	13.7889	13.7884
2540	13.8286	13.8022	14.0258	13.2607	13.7882	13.7885
2542	13.8287	13.8022	14.0258	13.2607	13.789	13.7892
2544	13.8278	13.802	14.0261	13.259	13.7896	13.7891
2546	13.8275	13.8027	14.0272	13.2585	13.7906	13.7878
2548	13.8267	13.8023	14.0277	13.2592	13.7906	13.7886
2550	13.8256	13.8021	14.0269	13.2591	13.7909	13.7888
2552	13.8253	13.8015	14.026	13.2593	13.7913	13.7886
2554	13.825	13.8007	14.0259	13.2585	13.7907	13.7893
2556	13.824	13.8006	14.0252	13.2587	13.7911	13.7887
2558	13.8229	13.8004	14.0238	13.2588	13.7911	13.7888
2560	13.8226	13.7993	14.0222	13.2597	13.7916	13.7889
2562	13.8233	13.7993	14.0215	13.2599	13.7912	13.7882
2564	13.8237	13.7991	14.0211	13.2598	13.7911	13.7882
2566	13.825	13.7999	14.0204	13.2586	13.7901	13.7879
2568	13.827	13.8002	14.0214	13.2583	13.7911	13.7883
2570	13.8269	13.8004	14.0217	13.2517	13.7914	13.7881
2572	13.8267	13.8005	14.0232	13.2498	13.791	13.7877
2574	13.8279	13.801	14.0247	13.2565	13.7892	13.7869
2576	13.8277	13.8011	14.0255	13.2614	13.7882	13.7871
2578	13.8272	13.8002	14.0262	13.2613	13.7886	13.7868
2580	13.8269	13.7999	14.0265	13.2611	13.7892	13.7873
2582	13.8273	13.7989	14.0265	13.2614	13.7897	13.7888
2584	13.8265	13.7984	14.0255	13.2625	13.7903	13.7886
2586	13.8125	13.7828	14.0142	13.2574	13.7853	13.7843
2588	13.7594	13.7223	13.9666	13.2284	13.7572	13.7576
2590	13.6789	13.6331	13.8931	13.1732	13.7077	13.708
2592	13.5826	13.5287	13.8028	13.1125	13.644	13.6447
2594	13.4816	13.4203	13.7063	13.0514	13.5711	13.5723
2596	13.3825	13.3128	13.6095	12.9924	13.4927	13.4942
2598	13.2882	13.2125	13.5167	12.9367	13.4119	13.4146
2600	13.2016	13.12	13.4299	12.8865	13.3309	13.3376
2602	13.1289	13.0443	13.3522	12.8429	13.2511	13.2653
2604	13.0944	13.0134	13.2857	12.8203	13.1745	13.1989
2606	13.0985	13.0244	13.2467	12.8308	13.1044	13.1378
2608	13.1323	13.0661	13.2471	12.8577	13.0468	13.0872
2610	13.1847	13.126	13.2774	12.89	13.0163	13.0611
2612	13.2453	13.1927	13.3301	12.9227	13.0109	13.0614
2614	13.3097	13.2616	13.3951	12.9522	13.026	13.0822
2616	13.3727	13.3278	13.4625	12.9875	13.0562	13.117
2618	13.4306	13.39	13.5276	13.023	13.0977	13.1604
2620	13.4825	13.4456	13.5889	13.0522	13.1463	13.2078
2622	13.5289	13.4947	13.6447	13.0771	13.1981	13.2576
2624	13.5697	13.5383	13.6945	13.099	13.2511	13.3055
2626	13.6068	13.5754	13.7383	13.1191	13.3031	13.3495
2628	13.6386	13.6081	13.7757	13.1359	13.3524	13.3915
2630	13.6673	13.6365	13.8077	13.1502	13.3972	13.4313
2632	13.6905	13.6599	13.8355	13.1643	13.4386	13.4661
2634	13.7095	13.6798	13.8593	13.1756	13.4757	13.4989
2636	13.7267	13.6973	13.8808	13.186	13.5078	13.5282
2638	13.7409	13.7134	13.8983	13.1949	13.539	13.5538
2640	13.7531	13.7257	13.9137	13.2031	13.5659	13.5761
2642	13.7633	13.7359	13.9274	13.2115	13.5897	13.5968
2644	13.7722	13.7437	13.9384	13.217	13.612	13.6152
2646	13.7793	13.7502	13.949	13.22	13.63	13.6307
2648	13.7853	13.7553	13.957	13.2272	13.6451	13.6455
2650	13.789	13.7593	13.9633	13.2319	13.6588	13.6587
2652	13.7937	13.7634	13.9687	13.2352	13.6715	13.67
2654	13.7966	13.7673	13.9732	13.2383	13.6818	13.6804
2656	13.7995	13.7699	13.976	13.2411	13.6918	13.6891
2658	13.8016	13.7727	13.978	13.2431	13.7016	13.6973
2660	13.8027	13.7743	13.9817	13.245	13.7102	13.7036
2662	13.8031	13.7759	13.9829	13.2479	13.7175	13.7114
2664	13.8043	13.777	13.986	13.2498	13.7242	13.718
2666	13.8054	13.7785	13.9888	13.2515	13.7297	13.7231
2668	13.8066	13.7795	13.9921	13.2535	13.7347	13.729
2670	13.8081	13.7816	13.9942	13.2539	13.7394	13.7331
2672	13.8078	13.7838	13.9985	13.2496	13.7432	13.7363
2674	13.81	13.7853	14.0014	13.2433	13.7477	13.7413
2676	13.8122	13.7865	14.0044	13.2456	13.7515	13.7453
2678	13.8147	13.7884	14.0072	13.2554	13.7544	13.7479
2680	13.8164	13.7894	14.0098	13.2629	13.7562	13.7502
2682	13.8162	13.7898	14.0127	13.2647	13.7584	13.7539
2684	13.8172	13.7892	14.0138	13.2658	13.7604	13.7576
2686	13.8181	13.7897	14.0149	13.266	13.7628	13.76
2688	13.8187	13.7904	14.0148	13.2652	13.7651	13.7614
2690	13.819	13.791	14.0139	13.2658	13.7669	13.7625
2692	13.8185	13.7909	14.0143	13.2671	13.7691	13.7637
2694	13.8185	13.7907	14.0161	13.2666	13.7704	13.7646
2696	13.8193	13.7915	14.0163	13.2665	13.771	13.7667
2698	13.8195	13.7924	14.0167	13.2663	13.7726	13.7688
2700	13.8195	13.7926	14.0178	13.2659	13.7746	13.7711
2702	13.8205	13.7944	14.0185	13.2661	13.7754	13.7726
2704	13.8218	13.7949	14.0186	13.2653	13.7754	13.7734
2706	13.8215	13.7959	14.0191	13.264	13.7762	13.7752
2708	13.8211	13.7956	14.0194	13.2659	13.7776	13.7761
2710	13.8212	13.7959	14.0194	13.2671	13.778	13.7764
2712	13.8202	13.7961	14.0197	13.2647	13.7792	13.7771
2714	13.8202	13.7957	14.0215	13.2641	13.7796	13.7767
2716	13.8228	13.7949	14.022	13.2654	13.7795	13.7781
2718	13.825	13.7943	14.0225	13.2644	13.78	13.779
2720	13.8246	13.7948	14.0228	13.2641	13.7806	13.7795
2722	13.824	13.7958	14.0225	13.2652	13.7808	13.7801
2724	13.8244	13.7961	14.0212	13.2652	13.7802	13.7806
2726	13.8236	13.7969	14.0211	13.2656	13.7799	13.7813
2728	13.8231	13.7969	14.0225	13.2652	13.7799	13.7809
2730	13.8241	13.7957	14.0239	13.2646	13.7812	13.781
2732	13.8239	13.7962	14.0235	13.2645	13.7831	13.7815
2734	13.824	13.7971	14.0231	13.2655	13.7826	13.7823
2736	13.8242	13.7962	14.0217	13.2661	13.7817	13.7819
2738	13.824	13.7953	14.0205	13.2658	13.7818	13.7811
2740	13.8245	13.7954	14.0204	13.2649	13.7816	13.7833
2742	13.8244	13.7965	14.0204	13.2643	13.7823	13.7839
2744	13.8239	13.797	14.0203	13.264	13.7838	13.7836
2746	13.8239	13.7975	14.0215	13.2639	13.7857	13.7843
2748	13.8238	13.7975	14.0217	13.2645	13.7862	13.7845
2750	13.824	13.7981	14.0221	13.2649	13.7866	13.7831
2752	13.824	13.7991	14.022	13.2661	13.7868	13.783
2754	13.8241	13.7985	14.0221	13.2662	13.7856	13.7828
2756	13.825	13.7964	14.0221	13.2658	13.7855	13.7818
2758	13.8262	13.7957	14.0213	13.266	13.787	13.7817
2760	13.8272	13.7949	14.0212	13.2661	13.7876	13.7827
2762	13.8275	13.7948	14.0224	13.2661	13.7884	13.783
2764	13.8267	13.7952	14.0237	13.2663	13.7882	13.7829
2766	13.8262	13.795	14.0244	13.2667	13.7874	13.7844
2768	13.8261	13.7948	14.0263	13.267	13.7865	13.7842
2770	13.8252	13.7946	14.0287	13.2663	13.7865	13.7834
2772	13.8243	13.7955	14.0298	13.2675	13.7872	13.7838
2774	13.8231	13.7964	14.0305	13.2689	13.7869	13.7846
2776	13.8217	13.7971	14.0296	13.269	13.787	13.7858
2778	13.821	13.7983	14.028	13.2691	13.7869	13.786
2780	13.8224	13.7973	14.0276	13.269	13.7886	13.7866
2782	13.8234	13.7968	14.027	13.2699	13.7891	13.7867
2784	13.8245	13.7973	14.0259	13.2704	13.7881	13.7854
2786	13.8253	13.7964	14.0253	13.2708	13.7871	13.7857
2788	13.8252	13.7962	14.0259	13.2706	13.787	13.7865
2790	13.8252	13.7958	14.0275	13.2703	13.7868	13.787
2792	13.8262	13.7954	14.0289	13.2712	13.785	13.7863
2794	13.8267	13.7951	14.0278	13.2719	13.785	13.7848
2796	13.826	13.796	14.0256	13.2674	13.7858	13.7838
2798	13.8262	13.7965	14.0234	13.2669	13.7869	13.7848
2800	13.8258	13.7974	14.0215	13.2709	13.7867	13.7857
2802	13.825	13.7971	14.0214	13.273	13.7873	13.7854
2804	13.8245	13.7966	14.0221	13.274	13.7883	13.7852
2806	13.8232	13.7956	14.0232	13.2752	13.7886	13.7857
2808	13.822	13.795	14.0244	13.2744	13.7877	13.7862
2810	13.8218	13.7969	14.0261	13.2744	13.7871	13.7862
2812	13.8218	13.7964	14.026	13.2744	13.7876	13.7857
2814	13.8227	13.7964	14.0264	13.2747	13.7867	13.7844
2816	13.8231	13.7981	14.027	13.2743	13.7862	13.7845
2818	13.8242	13.7991	14.0282	13.2739	13.7865	13.7848
2820	13.8241	13.7978	14.0288	13.2729	13.7876	13.786
2822	13.8242	13.7972	14.0274	13.2737	13.7881	13.7852
2824	13.8238	13.7979	14.027	13.2729	13.7883	13.7843
2826	13.8233	13.7968	14.0262	13.2683	13.7838	13.7797
2828	13.8223	13.797	14.026	13.243	13.7602	13.7567
2830	13.8225	13.7968	14.0269	13.19	13.7149	13.7127
2832	13.8215	13.7972	14.0278	13.1289	13.6555	13.6537
2834	13.8216	13.7974	14.0282	13.0669	13.5858	13.584
2836	13.8233	13.7969	14.0277	13.008	13.5099	13.5095
2838	13.8236	13.7959	14.0271	12.9521	13.4316	13.4331
2840	13.8228	13.7964	14.0261	12.9009	13.3535	13.3599
2842	13.8245	13.798	14.0261	12.8562	13.2769	13.2905
2844	13.8247	13.7989	14.0261	12.8318	13.2037	13.2247
2846	13.8242	13.7982	14.0255	12.8406	13.1368	13.1658
2848	13.8242	13.7969	14.0251	12.8672	13.0817	13.1173
2850	13.8244	13.7972	14.0241	12.8985	13.0486	13.0934
2852	13.8249	13.7975	14.0252	12.9315	13.0389	13.0901
2854	13.825	13.7968	14.0259	12.9652	13.0496	13.1049
2856	13.8252	13.7971	14.0252	12.9976	13.0751	13.1334
2858	13.8256	13.7969	14.0245	13.0289	13.1116	13.173
2860	13.8247	13.7963	14.0252	13.0557	13.1548	13.2176
2862	13.8244	13.7956	14.0271	13.0802	13.2008	13.2629
2864	13.8244	13.7967	14.0281	13.1022	13.2494	13.3093
2866	13.8245	13.7955	14.0283	13.1219	13.2981	13.3529
2868	13.8236	13.7954	14.0288	13.1383	13.3451	13.3934
2870	13.8225	13.7957	14.0292	13.1543	13.3894	13.4321
2872	13.8214	13.7951	14.0287	13.1655	13.4288	13.4668
2874	13.8221	13.7958	14.0283	13.1682	13.4648	13.4976
2876	13.8234	13.796	14.0275	13.1727	13.4964	13.5255
2878	13.8231	13.7957	14.027	13.1823	13.5255	13.5504
2880	13.8226	13.7954	14.0271	13.1924	13.5522	13.5739
2882	13.8229	13.7962	14.0256	13.2025	13.5762	13.5952
2884	13.8221	13.7952	14.025	13.2164	13.598	13.6119
2886	13.8126	13.7806	14.0172	13.2302	13.6163	13.6273
2888	13.7676	13.7257	13.976	13.2374	13.6328	13.6415
2890	13.6936	13.6404	13.9068	13.241	13.6472	13.6555
2892	13.6012	13.5386	13.8206	13.244	13.6627	13.6675
2894	13.5015	13.43	13.7245	13.2461	13.6755	13.6776
2896	13.4024	13.3221	13.6273	13.2487	13.6849	13.6868
2898	13.3057	13.2208	13.5352	13.2497	13.6941	13.6959
2900	13.2166	13.1283	13.4485	13.2506	13.7036	13.7032
2902	13.1421	13.0502	13.3698	13.2531	13.7101	13.7094
2904	13.102	13.0133	13.3016	13.2549	13.7161	13.7146
2906	13.0997	13.0198	13.2606	13.2555	13.7218	13.7207
2908	13.1277	13.0568	13.2582	13.2562	13.7267	13.7262
2910	13.1767	13.1136	13.286	13.2583	13.7299	13.731
2912	13.2361	13.179	13.3366	13.2597	13.7335	13.7343
2914	13.2993	13.2472	13.3991	13.2609	13.7378	13.7375
2916	13.3615	13.3135	13.4658	13.2619	13.7425	13.7405
2918	13.4199	13.3765	13.5299	13.2616	13.7456	13.7449
2920	13.4728	13.4326	13.5891	13.2614	13.7491	13.7491
2922	13.5195	13.483	13.644	13.2638	13.7535	13.752
2924	13.5632	13.5275	13.6927	13.2658	13.7555	13.7539
2926	13.6009	13.5669	13.736	13.2655	13.7582	13.7546
2928	13.6348	13.6004	13.775	13.266	13.76	13.7564
2930	13.6639	13.6285	13.8079	13.2662	13.7615	13.759
2932	13.6868	13.6529	13.8362	13.2676	13.7624	13.7614
2934	13.7058	13.6732	13.8607	13.2674	13.7643	13.7635
2936	13.7226	13.6905	13.882	13.2676	13.766	13.7652
2938	13.7358	13.7049	13.899	13.2678	13.7674	13.7667
2940	13.7485	13.7168	13.9146	13.2689	13.7696	13.7684
2942	13.7578	13.7273	13.9279	13.2706	13.7696	13.7686
2944	13.7651	13.736	13.9383	13.2698	13.7699	13.7692
2946	13.7722	13.7423	13.9475	13.269	13.7721	13.7721
2948	13.7797	13.7485	13.9569	13.2695	13.773	13.7723
2950	13.7851	13.7536	13.9644	13.2709	13.7744	13.7723
2952	13.7906	13.758	13.9702	13.2722	13.7754	13.7734
2954	13.7946	13.7627	13.9753	13.2727	13.7769	13.7757
2956	13.7969	13.7666	13.9791	13.2727	13.7775	13.7758
2958	13.7986	13.7688	13.9832	13.2723	13.7776	13.7765
2960	13.7996	13.7698	13.9868	13.2737	13.7776	13.7774
2962	13.8013	13.7722	13.9901	13.2749	13.7785	13.7782
2964	13.8032	13.7745	13.9923	13.2741	13.7798	13.7783
2966	13.8048	13.776	13.9951	13.2743	13.7809	13.7777
2968	13.8065	13.7777	13.9964	13.2746	13.7812	13.7783
2970	13.8076	13.7791	13.9976	13.2755	13.7805	13.7788
2972	13.8088	13.7798	13.999	13.2756	13.7797	13.7794
2974	13.8105	13.781	14.0005	13.275	13.7795	13.7798
2976	13.8124	13.7813	14.0024	13.2758	13.7794	13.779
2978	13.8143	13.7828	14.0044	13.2752	13.7801	13.7784
2980	13.8149	13.7836	14.0077	13.2765	13.782	13.7778
2982	13.8144	13.7845	14.0095	13.2757	13.7815	13.7779
2984	13.8137	13.7848	14.011	13.2756	13.781	13.7797
2986	13.8135	13.7853	14.0144	13.2743	13.7803	13.7814
2988	13.8133	13.7855	14.016	13.2749	13.7801	13.7804
2990	13.8135	13.7861	14.0161	13.2757	13.7815	13.7802
2992	13.8145	13.7863	14.018	13.2745	13.7837	13.7814
2994	13.8151	13.7868	14.0192	13.2745	13.7842	13.7822
2996	13.816	13.7872	14.0198	13.2754	13.7837	13.7824
2998	13.8161	13.7878	14.0196	13.276	13.7846	13.7814
3000	13.816	13.7874	14.0195	13.2759	13.7843	13.7813
3002	13.816	13.7876	14.0198	13.2766	13.784	13.7832
3004	13.8166	13.7892	14.0209	13.2767	13.7845	13.783
3006	13.8176	13.7901	14.0216	13.2752	13.7844	13.7831
3008	13.8189	13.7899	14.0222	13.2755	13.7835	13.7827
3010	13.8184	13.7905	14.0217	13.2757	13.7832	13.7823
3012	13.8179	13.7901	14.0226	13.2762	13.7838	13.7814
3014	13.8178	13.7895	14.0239	13.2753	13.7845	13.7818
3016	13.8178	13.79	14.0246	13.2756	13.7839	13.782
3018	13.8177	13.7902	14.025	13.2772	13.7831	13.7827
3020	13.818	13.79	14.0241	13.2765	13.7827	13.7824
3022	13.8197	13.7914	14.0235	13.2758	13.7834	13.784
3024	13.8198	13.7915	14.0236	13.2759	13.7841	13.7854
3026	13.8192	13.792	14.0249	13.2761	13.7844	13.7855
3028	13.8193	13.7919	14.0268	13.2756	13.7848	13.7837
3030	13.8194	13.7927	14.0289	13.2752	13.7836	13.7829
3032	13.8194	13.7918	14.0294	13.2756	13.7834	13.7843
3034	13.8196	13.7912	14.0278	13.2744	13.7846	13.7853
3036	13.8201	13.7921	14.0266	13.2742	13.7859	13.7846
3038	13.8196	13.7939	14.0255	13.2744	13.7856	13.7835
3040	13.8191	13.7933	14.0248	13.2745	13.7851	13.7825
3042	13.8199	13.792	14.0255	13.2741	13.7857	13.7819
3044	13.8209	13.7919	14.0267	13.2733	13.7853	13.7821
3046	13.8206	13.7919	14.0287	13.2734	13.7861	13.7826
3048	13.8209	13.7927	14.0314	13.2726	13.786	13.7829
3050	13.821	13.7943	14.0323	13.2728	13.7862	13.7822
3052	13.8213	13.7948	14.0323	13.2743	13.7856	13.7828
3054	13.8202	13.7945	14.0305	13.275	13.7854	13.7829
3056	13.8206	13.7952	14.0287	13.275	13.7842	13.7834
3058	13.8204	13.7957	14.0273	13.2755	13.7852	13.7834
3060	13.8203	13.7949	14.028	13.2758	13.7862	13.783
3062	13.8202	13.7938	14.0293	13.2746	13.7866	13.7824
3064	13.8206	13.7935	14.03	13.274	13.7862	13.7815
3066	13.8205	13.7938	14.0307	13.2699	13.7833	13.7778
3068	13.8197	13.794	14.0304	13.2449	13.7638	13.7597
3070	13.821	13.7933	14.0298	13.192	13.7229	13.7204
3072	13.8218	13.7929	14.0307	13.1312	13.6684	13.666
3074	13.8218	13.7946	14.0303	13.0705	13.6052	13.6006
3076	13.8232	13.7954	14.0305	13.011	13.5348	13.5309
3078	13.8223	13.794	14.0307	12.9562	13.4626	13.4611
3080	13.8213	13.794	14.0313	12.9058	13.3896	13.3923
3082	13.8211	13.7948	14.0315	12.8606	13.3186	13.3264
3084	13.8207	13.7954	14.031	12.8357	13.2525	13.2659
3086	13.8201	13.7946	14.0309	12.844	13.1913	13.2101
3088	13.8206	13.7945	14.0301	12.8693	13.1388	13.165
3090	13.8218	13.7938	14.0296	12.8996	13.106	13.1391
3092	13.8217	13.7934	14.0296	12.934	13.0928	13.1337
3094	13.8221	13.7935	14.0301	12.9695	13.0969	13.1451
3096	13.8221	13.7917	14.0302	13.0023	13.1132	13.1691
3098	13.8221	13.7914	14.031	13.0323	13.1414	13.2016
3100	13.8226	13.7913	14.0314	13.0609	13.1783	13.24
3102	13.8221	13.7919	14.0315	13.0868	13.2188	13.2824
3104	13.822	13.791	14.0313	13.1077	13.2616	13.3237
3106	13.8217	13.7901	14.031	13.1279	13.3052	13.3645
3108	13.8211	13.7897	14.031	13.146	13.3487	13.4027
3110	13.8205	13.7906	14.0308	13.1618	13.3885	13.4385
3112	13.8207	13.7906	14.0298	13.1755	13.4251	13.4717
3114	13.8218	13.7903	14.0297	13.1873	13.4586	13.502
3116	13.8218	13.7906	14.0302	13.1973	13.4907	13.5292
3118	13.8218	13.7914	14.0293	13.2067	13.5187	13.5544
3120	13.821	13.7908	14.0282	13.2152	13.5454	13.5755
3122	13.8214	13.7902	14.0282	13.2226	13.569	13.5942
3124	13.8216	13.7907	14.027	13.2277	13.5891	13.6113
3126	13.8216	13.7915	14.0277	13.2322	13.6075	13.626
3128	13.8213	13.7923	14.0281	13.2384	13.6238	13.6399
3130	13.8209	13.7931	14.0274	13.244	13.6394	13.6529
3132	13.8219	13.7933	14.0279	13.2468	13.6537	13.6631
3134	13.8224	13.7941	14.0299	13.2493	13.6658	13.6736
3136	13.8228	13.7941	14.0308	13.2531	13.6765	13.6834
3138	13.8227	13.7937	14.0331	13.2561	13.6863	13.6915
3140	13.8213	13.7934	14.0341	13.2581	13.6943	13.6984
3142	13.821	13.7933	14.0338	13.2595	13.7009	13.7048
3144	13.8197	13.7944	14.0336	13.2616	13.7067	13.7105
3146	13.8197	13.7948	14.0331	13.2651	13.7127	13.7164
3148	13.8198	13.7941	14.0319	13.2658	13.7193	13.7221
3150	13.8195	13.7945	14.0317	13.266	13.7233	13.7271
3152	13.8202	13.7944	14.0317	13.2678	13.7282	13.7311
3154	13.8191	13.7929	14.0309	13.2689	13.7326	13.7353
3156	13.8192	13.7925	14.0301	13.2703	13.7375	13.7387
3158	13.8197	13.7926	14.0286	13.2704	13.7402	13.7409
3160	13.8189	13.7932	14.0282	13.2718	13.7432	13.7439
3162	13.8191	13.793	14.0271	13.2733	13.7464	13.7459
3164	13.8204	13.793	14.0271	13.2743	13.7495	13.7485
3166	13.8202	13.7927	14.0289	13.2737	13.753	13.7521
3168	13.8195	13.7934	14.0309	13.2742	13.7549	13.7539
3170	13.8202	13.7935	14.0332	13.2744	13.757	13.7557
3172	13.8213	13.7931	14.0343	13.2747	13.7592	13.757
3174	13.8216	13.793	14.0346	13.2745	13.761	13.7586
3176	13.8208	13.7932	14.0356	13.2758	13.7624	13.761
3178	13.8208	13.7941	14.0358	13.2762	13.7637	13.7614
3180	13.822	13.7941	14.0353	13.2756	13.7646	13.763
3182	13.822	13.7934	14.0348	13.2759	13.7667	13.7649
3184	13.8214	13.7926	14.0339	13.2776	13.7668	13.7675
3186	13.8105	13.7811	14.026	13.2768	13.7668	13.7682
3188	13.7648	13.7307	13.9872	13.2759	13.7684	13.7689
3190	13.6911	13.6482	13.9179	13.2763	13.7702	13.7704
3192	13.6012	13.5481	13.8305	13.2779	13.7705	13.7726
3194	13.5035	13.4419	13.7349	13.279	13.7715	13.7734
3196	13.4052	13.3347	13.6382	13.2783	13.7731	13.774
3198	13.3106	13.2336	13.5453	13.2785	13.7731	13.7744
3200	13.2221	13.14	13.4619	13.2787	13.7747	13.7746
3202	13.1483	13.061	13.387	13.2784	13.7756	13.7754
3204	13.1071	13.0195	13.3204	13.2784	13.775	13.7759
3206	13.1025	13.0198	13.2765	13.2776	13.7751	13.7763
3208	13.1292	13.0529	13.2703	13.2789	13.7751	13.7775
3210	13.1765	13.1069	13.2929	13.2787	13.7752	13.7779
3212	13.2338	13.17	13.339	13.2783	13.7764	13.7776
3214	13.2971	13.236	13.3996	13.2784	13.7775	13.7776
3216	13.3593	13.302	13.4646	13.2798	13.7769	13.7785
3218	13.4161	13.3646	13.5287	13.2794	13.7759	13.7796
3220	13.468	13.4217	13.5884	13.2785	13.7765	13.7799
3222	13.5157	13.4726	13.6419	13.2782	13.778	13.7796
3224	13.5579	13.5183	13.6906	13.2779	13.7787	13.78
3226	13.5952	13.557	13.7334	13.2788	13.7789	13.781
3228	13.627	13.5911	13.7716	13.279	13.7801	13.7819
3230	13.6547	13.6209	13.8061	13.2784	13.7791	13.7806
3232	13.6786	13.647	13.8355	13.2796	13.7794	13.7802
3234	13.6985	13.6688	13.8605	13.2804	13.7791	13.7814
3236	13.7145	13.6871	13.8833	13.2799	13.7797	13.7823
3238	13.7289	13.7026	13.9027	13.2805	13.7794	13.7819
3240	13.7434	13.7138	13.9189	13.2798	13.7797	13.7812
3242	13.7551	13.725	13.9321	13.2793	13.7814	13.7799
3244	13.7648	13.7339	13.9423	13.2795	13.7809	13.7801
3246	13.772	13.7419	13.9515	13.2785	13.7811	13.7796
3248	13.7782	13.7478	13.9595	13.279	13.7819	13.7794
3250	13.783	13.7519	13.9656	13.2797	13.7824	13.7793
3252	13.7875	13.7566	13.9726	13.2767	13.7833	13.7796
3254	13.79	13.762	13.9782	13.2739	13.7842	13.7806
3256	13.7925	13.765	13.9805	13.2787	13.7843	13.7799
3258	13.7958	13.7672	13.9834	13.2815	13.7838	13.7801
3260	13.7977	13.7691	13.9877	13.2809	13.7823	13.7801
3262	13.7985	13.7705	13.9911	13.2815	13.7825	13.7806
3264	13.7996	13.7721	13.9924	13.282	13.7819	13.7825
3266	13.8007	13.7736	13.9946	13.2821	13.7816	13.7826
3268	13.8017	13.7736	13.9975	13.2813	13.7834	13.7829
3270	13.8034	13.7742	14.0009	13.2821	13.7836	13.7828
3272	13.8033	13.776	14.0047	13.282	13.7822	13.7829
3274	13.8036	13.7772	14.0075	13.2818	13.7824	13.7821
3276	13.8054	13.778	14.0091	13.2828	13.7825	13.7818
3278	13.8061	13.7792	14.0112	13.2832	13.7822	13.7812
3280	13.8075	13.7803	14.0131	13.283	13.7822	13.78
3282	13.8088	13.7817	14.0141	13.2827	13.7825	13.7808
3284	13.8102	13.7826	14.016	13.2833	13.7818	13.7825
3286	13.8115	13.7829	14.0179	13.2836	13.7826	13.7838
3288	13.8128	13.7836	14.0178	13.2834	13.7832	13.7819
3290	13.8128	13.7834	14.0184	13.2834	13.7825	13.7805
3292	13.8133	13.7832	14.0185	13.2825	13.7825	13.7814
3294	13.8133	13.7834	14.0199	13.282	13.7826	13.7836
3296	13.8131	13.7856	14.0201	13.2819	13.7823	13.7839
3298	13.8137	13.7862	14.0191	13.2833	13.7823	13.7832
3300	13.8141	13.7862	14.0195	13.2842	13.7826	13.7833
3302	13.8143	13.7871	14.0206	13.2853	13.7829	13.7828
3304	13.8146	13.7877	14.0216	13.2842	13.7825	13.7829
3306	13.8156	13.7874	14.0218	13.2812	13.7793	13.78
3308	13.8165	13.787	14.0225	13.2592	13.7631	13.7645
3310	13.8173	13.7869	14.023	13.2087	13.7298	13.7302
3312	13.8186	13.7873	14.0234	13.1487	13.6838	13.6811
3314	13.8183	13.7884	14.0249	13.0859	13.6271	13.6232
3316	13.8178	13.7888	14.0272	13.0263	13.5649	13.562
3318	13.8172	13.7895	14.0291	12.9697	13.5004	13.498
3320	13.8171	13.7897	14.0302	12.9184	13.4358	13.4352
3322	13.8172	13.79	14.0307	12.8738	13.3727	13.3748
3324	13.8166	13.7889	14.029	12.846	13.3139	13.3199
3326	13.8165	13.7888	14.0281	12.8511	13.2599	13.2704
3328	13.8167	13.7897	14.0281	12.8754	13.2157	13.2303
3330	13.8164	13.7907	14.0281	12.9063	13.1867	13.2067
3332	13.816	13.7909	14.0281	12.939	13.1735	13.1985
3334	13.8162	13.7898	14.0283	12.9675	13.1746	13.2043
3336	13.8163	13.7902	14.0292	12.9977	13.187	13.222
3338	13.8156	13.7911	14.0294	13.0331	13.2076	13.249
3340	13.8158	13.7908	14.0284	13.065	13.236	13.2834
3342	13.8162	13.791	14.0277	13.0908	13.269	13.3198
3344	13.817	13.7922	14.0269	13.1123	13.3034	13.3562
3346	13.8181	13.7929	14.027	13.132	13.3396	13.3918
3348	13.819	13.7937	14.0274	13.1488	13.3756	13.4257
3350	13.8199	13.7915	14.0276	13.1641	13.4088	13.4574
3352	13.8192	13.7915	14.0275	13.1765	13.4414	13.4862
3354	13.8189	13.791	14.028	13.1885	13.4713	13.5119
3356	13.8197	13.791	14.0286	13.1993	13.4982	13.537
3358	13.8203	13.7904	14.0288	13.2094	13.5231	13.5594
3360	13.8198	13.7909	14.0288	13.2169	13.5455	13.5795
3362	13.8197	13.791	14.0298	13.2239	13.5663	13.5985
3364	13.8189	13.7906	14.0308	13.2304	13.5852	13.6149
3366	13.8185	13.79	14.0309	13.2356	13.6029	13.63
3368	13.8188	13.7899	14.031	13.2393	13.6185	13.6424
3370	13.8185	13.7907	14.0307	13.2421	13.6323	13.6543
3372	13.819	13.7912	14.0296	13.2458	13.6451	13.6647
3374	13.8189	13.7912	14.0292	13.2488	13.6563	13.6734
3376	13.8188	13.7908	14.0286	13.252	13.6666	13.681
3378	13.818	13.7911	14.0295	13.2553	13.6759	13.688
3380	13.8172	13.7913	14.0305	13.2577	13.6846	13.6944
3382	13.8167	13.791	14.0306	13.2599	13.6919	13.701
3384	13.8174	13.7906	14.0311	13.2622	13.6991	13.7076
3386	13.8187	13.7917	14.0309	13.2634	13.7055	13.7126
3388	13.8192	13.7929	14.0314	13.2647	13.7115	13.7181
3390	13.8184	13.7916	14.0305	13.2665	13.7179	13.7224
3392	13.8186	13.7908	14.0297	13.269	13.723	13.7271
3394	13.8179	13.7903	14.0286	13.2705	13.7259	13.7312
3396	13.8178	13.7904	14.0287	13.2713	13.7293	13.7349
3398	13.818	13.7899	14.0292	13.2709	13.7332	13.737
3400	13.8177	13.7909	14.0288	13.2722	13.738	13.7394
3402	13.818	13.7914	14.0295	13.2725	13.7412	13.743
3404	13.8169	13.7902	14.0295	13.2718	13.7439	13.7462
3406	13.817	13.7895	14.0285	13.2726	13.7472	13.7491
3408	13.8172	13.7908	14.0284	13.2751	13.7497	13.7504
3410	13.8163	13.7903	14.0282	13.2777	13.752	13.7515
3412	13.8166	13.7901	14.0279	13.2782	13.7526	13.7534
3414	13.8166	13.7907	14.0291	13.2785	13.7545	13.7554
3416	13.8161	13.7911	14.03	13.2794	13.7569	13.7574
3418	13.8162	13.7907	14.0311	13.2803	13.7593	13.7587
3420	13.8177	13.7903	14.0323	13.2798	13.7613	13.7588
3422	13.8178	13.7907	14.0323	13.2799	13.7636	13.7611
3424	13.8173	13.7914	14.0313	13.2791	13.7643	13.7634
3426	13.8174	13.7916	14.032	13.2796	13.7652	13.7662
3428	13.8172	13.7935	14.0314	13.2809	13.7668	13.767
3430	13.8171	13.7933	14.0317	13.2809	13.7679	13.7666
3432	13.8186	13.7936	14.0325	13.2812	13.7702	13.768
3434	13.8195	13.7946	14.0327	13.2817	13.771	13.7701
3436	13.8187	13.7947	14.0338	13.2833	13.7717	13.7701
3438	13.8178	13.794	14.0335	13.2837	13.771	13.7698
3440	13.8193	13.7946	14.033	13.2836	13.7702	13.7703
3442	13.8199	13.7937	14.0336	13.2845	13.7706	13.7719
3444	13.8194	13.793	14.0333	13.2845	13.7714	13.7731
3446	13.8193	13.7928	14.0331	13.2842	13.7708	13.7728
3448	13.8197	13.7912	14.0324	13.2829	13.7717	13.7731
3450	13.8191	13.7911	14.032	13.2849	13.7739	13.7739
3452	13.8191	13.7911	14.0319	13.2853	13.7753	13.7755
3454	13.8192	13.7907	14.0317	13.2852	13.7752	13.776
3456	13.8201	13.7902	14.0308	13.2843	13.7752	13.7762
3458	13.8197	13.7899	14.0307	13.2839	13.7752	13.7758
3460	13.819	13.7887	14.0307	13.2858	13.775	13.7751
3462	13.8187	13.7877	14.0296	13.286	13.7764	13.7743
3464	13.8184	13.7889	14.0285	13.2861	13.7784	13.7747
3466	13.8178	13.7885	14.0291	13.2856	13.7779	13.7751
3468	13.8179	13.7887	14.0297	13.2857	13.7777	13.7768
3470	13.8179	13.7887	14.0299	13.2829	13.7781	13.7779
3472	13.8183	13.7891	14.0306	13.2741	13.7776	13.7775
3474	13.8184	13.7887	14.0305	13.2752	13.7774	13.777
3476	13.8182	13.7888	14.0315	13.2836	13.7774	13.7767
3478	13.8178	13.7894	14.0317	13.2879	13.7777	13.778
3480	13.8173	13.7888	14.0319	13.2893	13.7776	13.7776
3482	13.8178	13.7895	14.0318	13.287	13.7784	13.7769
3484	13.8182	13.7881	14.0332	13.2847	13.7784	13.7758
3486	13.8091	13.7782	14.0267	13.2872	13.7785	13.7765
3488	13.7693	13.7311	13.9902	13.2891	13.7782	13.7774
3490	13.7001	13.6533	13.9247	13.2891	13.7783	13.7779
3492	13.6124	13.5561	13.8416	13.2895	13.7777	13.7779
3494	13.5157	13.4501	13.7513	13.2887	13.7779	13.7791
3496	13.4178	13.3444	13.6587	13.2881	13.7779	13.7794
3498	13.3249	13.2431	13.5678	13.2882	13.7781	13.7781
3500	13.2385	13.1513	13.4825	13.2867	13.7789	13.779
3502	13.1647	13.0723	13.4066	13.287	13.7798	13.7806
3504	13.1192	13.026	13.3404	13.287	13.7812	13.7798
3506	13.1088	13.0213	13.2946	13.2864	13.7809	13.7788
3508	13.1293	13.05	13.2829	13.2865	13.7801	13.7784
3510	13.1723	13.1003	13.3021	13.2804	13.7806	13.7795
3512	13.2275	13.1616	13.3452	13.2753	13.7815	13.7803
3514	13.2876	13.2271	13.4026	13.2829	13.7808	13.7807
3516	13.3479	13.2931	13.4661	13.2887	13.7802	13.7809
3518	13.4059	13.3558	13.5292	13.2885	13.7796	13.7812
3520	13.4594	13.4133	13.589	13.2886	13.7803	13.7796
3522	13.5077	13.4647	13.6442	13.2892	13.7806	13.7791
3524	13.5508	13.5111	13.6937	13.2882	13.7801	13.7803
3526	13.5886	13.5522	13.7358	13.2874	13.7794	13.7803
3528	13.6218	13.587	13.7744	13.2875	13.7791	13.7798
3530	13.6504	13.6172	13.8068	13.2873	13.7789	13.7799
3532	13.6748	13.6413	13.8348	13.2862	13.7781	13.7805
3534	13.6965	13.662	13.8592	13.2857	13.7794	13.7809
3536	13.7145	13.6798	13.8804	13.2858	13.7809	13.7809
3538	13.7293	13.6963	13.898	13.2865	13.7807	13.7796
3540	13.7401	13.71	13.9131	13.2861	13.78	13.7791
3542	13.7498	13.721	13.9249	13.2859	13.7803	13.7808
3544	13.7588	13.7297	13.9356	13.2865	13.7795	13.7815
3546	13.766	13.7361	13.9475	13.2843	13.7771	13.7793
3548	13.7721	13.7416	13.9584	13.2634	13.765	13.7661
3550	13.7771	13.7468	13.966	13.2137	13.738	13.7373
3552	13.7821	13.7518	13.9711	13.1527	13.7001	13.6966
3554	13.7862	13.7556	13.9762	13.0931	13.6536	13.6472
3556	13.7891	13.7584	13.9807	13.0333	13.603	13.5939
3558	13.7911	13.76	13.9849	12.9707	13.5504	13.5393
3560	13.7947	13.7618	13.9888	12.9206	13.4972	13.4851
3562	13.7965	13.7634	13.9915	12.8817	13.4464	13.435
3564	13.7967	13.7665	13.9962	12.8539	13.3993	13.3891
3566	13.7971	13.7685	13.9995	12.858	13.3559	13.3492
3568	13.7985	13.7705	14.003	12.8808	13.3199	13.3166
3570	13.8006	13.7723	14.0053	12.9107	13.2975	13.2963
3572	13.8025	13.7728	14.0076	12.943	13.2858	13.2883
3574	13.8035	13.7746	14.0087	12.9723	13.2861	13.2922
3576	13.8043	13.7751	14.0096	12.999	13.2938	13.3053
3578	13.8047	13.7757	14.0104	13.0346	13.3077	13.3256
3580	13.8057	13.7764	14.0116	13.067	13.3285	13.3524
3582	13.8068	13.7783	14.0125	13.0935	13.353	13.3808
3584	13.807	13.7795	14.0131	13.1157	13.3804	13.4095
3586	13.8084	13.7804	14.0145	13.1357	13.4079	13.4384
3588	13.8088	13.7817	14.0148	13.154	13.4352	13.4664
3590	13.8083	13.7823	14.0157	13.1682	13.4617	13.4924
3592	13.8099	13.7825	14.0163	13.1817	13.4864	13.5181
3594	13.8109	13.7828	14.0178	13.1952	13.508	13.5414
3596	13.811	13.7825	14.0204	13.2054	13.5293	13.5618
3598	13.8125	13.7809	14.0208	13.2127	13.5495	13.5802
3600	13.8122	13.7804	14.0223	13.2195	13.5672	13.5966
3602	13.8111	13.7806	14.0225	13.2276	13.5837	13.6126
3604	13.8121	13.781	14.0227	13.235	13.5984	13.6267
3606	13.8133	13.7819	14.0235	13.2408	13.6118	13.6399
3608	13.8131	13.7835	14.0251	13.2456	13.6243	13.6497
3610	13.8131	13.7854	14.0262	13.2489	13.6365	13.6601
3612	13.8129	13.7858	14.028	13.2523	13.6472	13.67
3614	13.8124	13.7848	14.0288	13.2567	13.657	13.6775
3616	13.8113	13.785	14.0289	13.2608	13.6659	13.6844
3618	13.8102	13.7849	14.0282	13.2638	13.6755	13.6907
3620	13.8109	13.7854	14.0283	13.2652	13.6839	13.6963
3622	13.8124	13.786	14.0274	13.266	13.6904	13.7018
3624	13.813	13.7847	14.0276	13.2676	13.6966	13.7067
3626	13.8129	13.7846	14.0277	13.2711	13.702	13.7106
3628	13.8129	13.7852	14.027	13.2729	13.7066	13.7143
3630	13.8124	13.7852	14.027	13.2751	13.7126	13.7183
3632	13.8121	13.7854	14.0267	13.2768	13.7174	13.7213
3634	13.812	13.7859	14.0267	13.2775	13.7223	13.7255
3636	13.8139	13.786	14.0267	13.278	13.726	13.7283
3638	13.8149	13.7862	14.0281	13.2777	13.7305	13.732
3640	13.8149	13.7876	14.0292	13.2784	13.7343	13.7357
3642	13.8163	13.7862	14.0296	13.2798	13.7369	13.7383
3644	13.8164	13.7856	14.0288	13.2811	13.7389	13.7409
3646	13.8166	13.7865	14.0283	13.282	13.7417	13.7431
3648	13.8168	13.7881	14.0285	13.2828	13.7452	13.7464
3650	13.8171	13.7882	14.0296	13.2836	13.7482	13.7489
3652	13.8169	13.7882	14.0307	13.2837	13.7496	13.7509
3654	13.8171	13.7888	14.0307	13.2848	13.7508	13.7526
3656	13.8172	13.7894	14.0302	13.2863	13.7531	13.7538
3658	13.8173	13.7892	14.0309	13.2872	13.755	13.7543
3660	13.8165	13.7905	14.0306	13.2853	13.7563	13.7557
3662	13.8159	13.7902	14.0294	13.2855	13.7581	13.7568
3664	13.8155	13.7901	14.0289	13.286	13.7589	13.7577
3666	13.8159	13.7904	14.0299	13.2862	13.7593	13.7593
3668	13.8153	13.7897	14.0302	13.2866	13.7597	13.7617
3670	13.8147	13.788	14.0314	13.2866	13.7614	13.763
3672	13.8144	13.7878	14.0328	13.2869	13.7619	13.7651
3674	13.8148	13.7874	14.0336	13.2871	13.7633	13.7655
3676	13.8162	13.7873	14.0337	13.2867	13.7648	13.7669
3678	13.8164	13.7875	14.0328	13.2861	13.7657	13.7683
3680	13.8162	13.7873	14.0318	13.2862	13.7659	13.7683
3682	13.8177	13.7873	14.0317	13.286	13.7668	13.7694
3684	13.8179	13.788	14.0312	13.2851	13.7675	13.7705
3686	13.8163	13.7873	14.0306	13.2814	13.7693	13.7709
3688	13.8143	13.7863	14.0286	13.2738	13.7708	13.7711
3690	13.8121	13.786	14.028	13.2759	13.7715	13.7716
3692	13.8117	13.7858	14.0306	13.2844	13.7716	13.7728
3694	13.8087	13.7873	14.0328	13.2874	13.772	13.7724
3696	13.8078	13.7878	14.0335	13.2886	13.7721	13.7724
3698	13.8094	13.7871	14.0324	13.2883	13.7728	13.7725
3700	13.8113	13.787	14.0318	13.2874	13.7741	13.7725
3702	13.8124	13.7878	14.031	13.2861	13.7751	13.7736
3704	13.8132	13.7867	14.0304	13.2873	13.7747	13.7734
3706	13.8142	13.7864	14.03	13.287	13.7749	13.7737
3708	13.8146	13.787	14.0292	13.2866	13.774	13.775
3710	13.8159	13.7873	14.0299	13.2874	13.7742	13.775
3712	13.8173	13.7875	14.0304	13.2868	13.7745	13.7762
3714	13.8182	13.7875	14.0306	13.2862	13.7746	13.776
3716	13.8197	13.7876	14.032	13.2861	13.775	13.7755
3718	13.8211	13.7887	14.0339	13.2862	13.776	13.776
3720	13.8204	13.7898	14.0342	13.2851	13.7775	13.7763
3722	13.8195	13.7902	14.0335	13.2854	13.7762	13.7753
3724	13.8196	13.7892	14.0324	13.2863	13.7764	13.7738
3726	13.8196	13.7882	14.0308	13.2853	13.7775	13.7735
3728	13.8191	13.7881	14.0304	13.2854	13.7779	13.7746
3730	13.8168	13.7881	14.0313	13.2859	13.7775	13.7759
3732	13.8155	13.788	14.0307	13.2855	13.7762	13.775
3734	13.8146	13.7886	14.0308	13.285	13.7767	13.7761
3736	13.8142	13.7886	14.0308	13.2864	13.7773	13.7762
3738	13.8133	13.7879	14.0313	13.2861	13.7763	13.7769
3740	13.8133	13.7886	14.0313	13.2857	13.7756	13.7779
3742	13.8135	13.7891	14.0305	13.2861	13.7763	13.7768
3744	13.8138	13.7881	14.0295	13.2874	13.7773	13.7764
3746	13.8142	13.7882	14.0308	13.2873	13.7785	13.7762
3748	13.8139	13.7883	14.0332	13.2869	13.7787	13.7768
3750	13.8139	13.7884	14.035	13.2864	13.7778	13.7775
3752	13.8132	13.7874	14.0358	13.2861	13.7769	13.7776
3754	13.8133	13.7877	14.0351	13.2851	13.7766	13.7781
3756	13.8152	13.7879	14.0344	13.285	13.7766	13.7783
3758	13.8162	13.7879	14.0326	13.2849	13.777	13.7787
3760	13.8169	13.7873	14.0299	13.2851	13.7782	13.7776
3762	13.8172	13.7874	14.029	13.285	13.7785	13.7775
3764	13.818	13.7868	14.0288	13.2859	13.7771	13.7765
3766	13.8182	13.7861	14.0299	13.2857	13.7765	13.7769
3768	13.8186	13.7857	14.0304	13.286	13.7761	13.778
3770	13.8188	13.7855	14.0318	13.2865	13.7764	13.7785
3772	13.8172	13.7861	14.033	13.2879	13.7764	13.779
3774	13.8156	13.7867	14.0334	13.2878	13.7764	13.7781
3776	13.816	13.7863	14.0344	13.2881	13.7766	13.7786
3778	13.8159	13.7862	14.0354	13.2879	13.7763	13.7791
3780	13.8158	13.7865	14.0355	13.2884	13.7759	13.7789
3782	13.8145	13.7864	14.0352	13.2888	13.7762	13.7792
3784	13.8139	13.7866	14.0349	13.2892	13.7767	13.7789
3786	13.8061	13.7778	14.0293	13.2871	13.7758	13.7775
3788	13.7705	13.7348	13.9958	13.2672	13.7658	13.7674
3790	13.7066	13.6598	13.9349	13.2196	13.7445	13.7444
3792	13.6235	13.5663	13.8565	13.1626	13.7159	13.7122
3794	13.5303	13.4633	13.7685	13.1033	13.6823	13.6737
3796	13.4353	13.3598	13.6763	13.0442	13.6444	13.632
3798	13.3438	13.2596	13.587	12.9877	13.6054	13.5873
3800	13.2595	13.1682	13.505	12.9355	13.5662	13.5439
3802	13.1842	13.0884	13.4304	12.8886	13.5291	13.5043
3804	13.1357	13.0394	13.3658	12.8592	13.4952	13.4672
3806	13.1215	13.0304	13.3205	12.8612	13.4637	13.436
3808	13.1374	13.0531	13.3066	12.8827	13.4389	13.4111
3810	13.176	13.0986	13.3211	12.9124	13.424	13.3963
3812	13.228	13.158	13.3578	12.9453	13.4165	13.3919
3814	13.2861	13.222	13.4107	12.979	13.4152	13.3953
3816	13.3454	13.2853	13.4702	13.0123	13.421	13.4053
3818	13.4021	13.3468	13.5313	13.0433	13.4304	13.4211
3820	13.4554	13.4043	13.5893	13.071	13.4451	13.4401
3822	13.5031	13.4566	13.6422	13.0947	13.4626	13.4618
3824	13.5459	13.5021	13.6916	13.1159	13.4803	13.4843
3826	13.5843	13.5413	13.7339	13.1361	13.5002	13.5075
3828	13.6184	13.5777	13.7722	13.1555	13.5188	13.5283
3830	13.6477	13.6096	13.8061	13.1712	13.5356	13.549
3832	13.6716	13.6358	13.8356	13.1842	13.5522	13.5685
3834	13.6925	13.6576	13.8593	13.197	13.5685	13.585
3836	13.709	13.6763	13.8789	13.2072	13.5835	13.6004
3838	13.7225	13.6919	13.8965	13.2161	13.5969	13.6147
3840	13.7345	13.7042	13.9117	13.2241	13.6098	13.6278
3842	13.744	13.7134	13.9254	13.231	13.6223	13.6398
3844	13.7518	13.7229	13.9374	13.2369	13.6345	13.6489
3846	13.7589	13.7315	13.947	13.2411	13.6447	13.6583
3848	13.7647	13.7375	13.9567	13.2442	13.6532	13.667
3850	13.7704	13.7426	13.9647	13.2483	13.6624	13.6754
3852	13.7761	13.7483	13.9703	13.2533	13.6703	13.6833
3854	13.7811	13.7523	13.9749	13.2571	13.6777	13.6905
3856	13.7848	13.755	13.9807	13.2591	13.6844	13.6958
3858	13.7879	13.757	13.988	13.2622	13.6901	13.7002
3860	13.7912	13.7596	13.994	13.2647	13.6968	13.7054
3862	13.7929	13.7614	13.9991	13.2658	13.7028	13.7107
3864	13.7947	13.7631	14.0021	13.2667	13.7078	13.7137
3866	13.796	13.7643	14.0049	13.2692	13.7126	13.7176
3868	13.7978	13.7645	14.0064	13.271	13.7173	13.7216
3870	13.7987	13.7658	14.0042	13.2711	13.723	13.7246
3872	13.7989	13.7686	14.0031	13.2722	13.7274	13.7275
3874	13.7992	13.7714	14.0061	13.2681	13.73	13.7299
3876	13.8002	13.7722	14.0086	13.2647	13.7317	13.733
3878	13.8007	13.7721	14.009	13.2682	13.7345	13.7366
3880	13.8022	13.7743	14.0092	13.2772	13.736	13.7382
3882	13.8025	13.7759	14.0104	13.2814	13.7377	13.7403
3884	13.8031	13.7765	14.0123	13.2827	13.7405	13.7433
3886	13.8038	13.7775	14.0136	13.2828	13.7424	13.7454
3888	13.8058	13.778	14.0156	13.2826	13.7448	13.7481
3890	13.8073	13.7791	14.0189	13.2829	13.747	13.7487
3892	13.8077	13.78	14.0199	13.282	13.749	13.75
3894	13.808	13.7809	14.0209	13.282	13.7505	13.7519
3896	13.8087	13.7813	14.023	13.283	13.7529	13.7538
3898	13.8094	13.7811	14.0254	13.2839	13.7556	13.7548
3900	13.8103	13.7803	14.0268	13.2838	13.7562	13.7562
3902	13.8114	13.78	14.0269	13.2842	13.7578	13.7562
3904	13.8115	13.7805	14.0269	13.2843	13.7593	13.7586
3906	13.8123	13.7811	14.0276	13.2826	13.7607	13.7596
3908	13.8124	13.7811	14.0265	13.283	13.7619	13.7602
3910	13.8127	13.7815	14.0251	13.2818	13.7624	13.7615
3912	13.8128	13.7817	14.024	13.2814	13.7626	13.7632
3914	13.8132	13.782	14.0238	13.2833	13.7649	13.7627
3916	13.8138	13.783	14.0254	13.2854	13.7662	13.7629
3918	13.8137	13.7828	14.0276	13.2876	13.7677	13.7643
3920	13.8131	13.7821	14.0293	13.2884	13.768	13.7661
3922	13.8123	13.7834	14.0312	13.2888	13.768	13.7666
3924	13.8128	13.7847	14.0315	13.2882	13.7688	13.7678
3926	13.8121	13.7838	14.0319	13.2878	13.7679	13.7687
3928	13.8124	13.7836	14.0314	13.2883	13.7685	13.7681
3930	13.8131	13.7837	14.0304	13.2888	13.7688	13.7676
3932	13.8144	13.784	14.0312	13.2884	13.7691	13.7688
3934	13.8147	13.7835	14.0323	13.2881	13.7709	13.7712
3936	13.814	13.783	14.0319	13.2876	13.7713	13.7722
3938	13.8134	13.7829	14.0313	13.2873	13.7709	13.7713
3940	13.813	13.7838	14.0317	13.2877	13.7721	13.7723
3942	13.8134	13.7836	14.0315	13.2879	13.7714	13.7723
3944	13.8129	13.7842	14.0326	13.2889	13.7707	13.7726
3946	13.8126	13.7848	14.0341	13.2889	13.7702	13.7724
3948	13.8124	13.7855	14.0341	13.2885	13.7713	13.7721
3950	13.812	13.7859	14.0328	13.2887	13.7726	13.7728
3952	13.812	13.7861	14.0325	13.2888	13.7736	13.7742
3954	13.8126	13.7857	14.0314	13.2883	13.7738	13.774
3956	13.8129	13.7863	14.0317	13.2893	13.7749	13.7738
3958	13.8129	13.7864	14.0322	13.2896	13.774	13.7743
3960	13.8124	13.7853	14.0308	13.2898	13.7734	13.7747
3962	13.8127	13.7854	14.0298	13.2911	13.774	13.7754
3964	13.8122	13.7859	14.031	13.2919	13.774	13.7754
3966	13.8135	13.7858	14.0315	13.2917	13.7754	13.7756
3968	13.8137	13.7851	14.032	13.2915	13.7754	13.7748
3970	13.8141	13.7847	14.0319	13.2917	13.7753	13.7753
3972	13.8146	13.7852	14.0313	13.2914	13.7755	13.7772
3974	13.8138	13.7856	14.0307	13.2904	13.7758	13.778
3976	13.814	13.7856	14.0313	13.2911	13.7751	13.7785
3978	13.8132	13.7859	14.0313	13.2911	13.7748	13.7773
3980	13.8133	13.786	14.0317	13.2918	13.7755	13.7771
3982	13.8123	13.7857	14.0332	13.2895	13.7767	13.7785
3984	13.8128	13.7856	14.0336	13.2852	13.777	13.7769
3986	13.814	13.7858	14.034	13.2829	13.7769	13.7772
3988	13.8142	13.7851	14.0338	13.285	13.7759	13.7772
3990	13.8138	13.7859	14.0314	13.2917	13.775	13.7769
3992	13.8127	13.7868	14.0289	13.2956	13.7753	13.7775
3994	13.8118	13.787	14.0289	13.2964	13.7755	13.7776
3996	13.8128	13.7869	14.0313	13.2941	13.7749	13.7783
[truncated: 3,494 more rows]

## Sheet: Figure 2 (93-31)
	pH 6.5	Trial 2	Trial 3	pH 7.6	Trial 2	Trial 3
Time	cp	cp	cp	cp	cp	cp
2	14.0533	13.9307	9.15823	13.7906	9.14993	9.2091
4	14.0533	13.931	9.15863	13.7904	9.14996	9.20781
6	14.0532	13.9302	9.15687	13.7901	9.15	9.20853
8	14.0537	13.9303	9.15718	13.7897	9.14914	9.20959
10	14.0536	13.9307	9.15706	13.7883	9.14913	9.20918
12	14.0537	13.9315	9.15708	13.7884	9.1496	9.20792
14	14.054	13.9316	9.15686	13.7884	9.14953	9.20676
16	14.0539	13.9308	9.15677	13.7874	9.1489	9.20594
18	14.0541	13.9284	9.15615	13.7867	9.14875	9.20472
20	14.0533	13.9277	9.15599	13.7868	9.14897	9.20408
22	14.0523	13.9276	9.15622	13.7854	9.15014	9.2035
24	14.0521	13.9273	9.15508	13.7864	9.15004	9.20345
26	14.0522	13.9264	9.15453	13.7871	9.15026	9.20431
28	14.0523	13.9258	9.1549	13.7868	9.14955	9.20404
30	14.0526	13.9254	9.15488	13.7861	9.1499	9.20412
32	14.0526	13.9252	9.15428	13.7852	9.14946	9.2032
34	14.0527	13.924	9.15423	13.7847	9.14846	9.20224
36	14.0522	13.9227	9.15476	13.7838	9.14796	9.20207
38	14.0513	13.923	9.15531	13.7838	9.14798	9.20384
40	14.051	13.9222	9.15579	13.7836	9.14769	9.20457
42	14.0502	13.923	9.15611	13.7837	9.14658	9.20399
44	14.0498	13.9238	9.15545	13.7833	9.1463	9.20298
46	14.0499	13.9243	9.15461	13.7822	9.14594	9.20225
48	14.0501	13.9242	9.15461	13.7822	9.14574	9.20169
50	14.0503	13.9246	9.15475	13.7815	9.14517	9.20156
52	14.0499	13.9244	9.15378	13.7809	9.14563	9.20153
54	14.0487	13.9232	9.15339	13.7793	9.14628	9.20219
56	14.0484	13.9221	9.15313	13.778	9.1468	9.20283
58	14.0493	13.9213	9.1512	13.7782	9.14716	9.20148
60	14.0487	13.9216	9.1511	13.7775	9.14649	9.19992
62	14.0482	13.9218	9.15129	13.778	9.14622	9.19926
64	14.0486	13.9228	9.15207	13.7776	9.1451	9.19973
66	14.0487	13.9221	9.15177	13.7773	9.14446	9.19963
68	14.0495	13.9223	9.15094	13.7767	9.14495	9.19941
70	14.0491	13.9232	9.14945	13.776	9.1448	9.19988
72	14.0491	13.9227	9.14847	13.7748	9.14372	9.19997
74	14.0494	13.9223	9.1499	13.774	9.14377	9.19862
76	14.0504	13.9216	9.15034	13.7729	9.14323	9.19752
78	14.0497	13.9228	9.15073	13.7734	9.14216	9.1971
80	14.0488	13.9233	9.15137	13.7731	9.14185	9.19835
82	14.0478	13.9231	9.15037	13.773	9.1399	9.19877
84	14.0482	13.9215	9.14993	13.7731	9.13907	9.198
86	14.0482	13.9208	9.14888	13.7728	9.13989	9.19768
88	14.0484	13.921	9.14876	13.7726	9.14006	9.19702
90	14.0484	13.9218	9.14818	13.7722	9.1403	9.19632
92	14.048	13.9215	9.14901	13.7724	9.14016	9.19694
94	14.0483	13.9198	9.14884	13.7724	9.13815	9.19663
96	14.0488	13.9196	9.14865	13.7706	9.13739	9.19681
98	14.0478	13.919	9.14832	13.7698	9.13731	9.19693
100	14.0474	13.9191	9.14831	13.7694	9.13718	9.19682
102	14.0478	13.919	9.14766	13.7697	9.13732	9.19659
104	14.0489	13.9191	9.14668	13.7693	9.137	9.19624
106	14.0487	13.9191	9.1456	13.7692	9.13708	9.19689
108	14.0484	13.9189	9.14592	13.7683	9.13846	9.19675
110	14.0496	13.9184	9.14573	13.7687	9.1409	9.19699
112	14.0491	13.9183	9.14657	13.7692	9.14164	9.19677
114	14.0486	13.9193	9.14572	13.7696	9.14225	9.19701
116	14.0471	13.9186	9.1452	13.7697	9.14163	9.19669
118	14.0465	13.9189	9.14494	13.7684	9.14186	9.1963
120	14.0458	13.9192	9.14422	13.7681	9.14129	9.19562
122	14.0458	13.919	9.14553	13.7681	9.13985	9.19458
124	14.0463	13.9166	9.14522	13.7679	9.13944	9.19503
126	14.0453	13.9136	9.14531	13.7677	9.13874	9.19496
128	14.0461	13.9092	9.14504	13.767	9.13684	9.19426
130	14.0457	13.9054	9.14534	13.766	9.13536	9.19439
132	14.0463	13.9032	9.14488	13.7656	9.13302	9.19493
134	14.0466	13.9022	9.14427	13.7651	9.13128	9.19423
136	14.0462	13.901	9.14415	13.7643	9.12987	9.19381
138	14.0454	13.9019	9.14276	13.7645	9.12822	9.1928
140	14.0455	13.902	9.14272	13.7642	9.12761	9.19229
142	14.0453	13.9018	9.14319	13.7644	9.12811	9.19289
144	14.0462	13.9028	9.1424	13.765	9.1275	9.19273
146	14.0466	13.9033	9.14271	13.7641	9.12753	9.19288
148	14.0456	13.9039	9.14339	13.764	9.12892	9.19289
150	14.0452	13.9037	9.14309	13.7639	9.12935	9.19336
152	14.0451	13.9037	9.14254	13.7631	9.12992	9.19231
154	14.0452	13.9037	9.14286	13.7643	9.13064	9.19176
156	14.0449	13.9036	9.14377	13.7655	9.13185	9.19222
158	14.0448	13.9031	9.14344	13.7651	9.13323	9.1915
160	14.0439	13.9027	9.14338	13.7639	9.13421	9.19056
162	14.0438	13.9032	9.1416	13.7631	9.13398	9.19073
164	14.0441	13.9034	9.14061	13.763	9.13359	9.19168
166	14.0442	13.9035	9.14142	13.7634	9.13213	9.1908
168	14.0443	13.9048	9.14141	13.7625	9.13112	9.1908
170	14.0441	13.9062	9.14064	13.7619	9.13131	9.19002
172	14.0431	13.9071	9.14066	13.7613	9.13097	9.18909
174	14.0427	13.908	9.14094	13.7618	9.1304	9.19056
176	14.0425	13.9089	9.1412	13.7622	9.13035	9.19064
178	14.0423	13.9089	9.14065	13.7619	9.12977	9.19007
180	14.042	13.9088	9.13995	13.763	9.12928	9.18975
182	14.0427	13.9087	9.13973	13.7647	9.12847	9.18993
184	14.043	13.9069	9.13914	13.7648	9.12797	9.18767
186	14.0304	13.8893	9.13555	13.7634	9.122	9.1751
188	13.979	13.8391	9.10819	13.7595	9.09549	9.14816
190	13.9021	13.7667	9.04695	13.7436	9.05044	9.11307
192	13.8137	13.6811	8.96501	13.7134	8.99924	9.0734
194	13.723	13.5959	8.87615	13.6839	8.95412	9.03704
196	13.6374	13.5108	8.78631	13.6698	8.91401	9.00191
198	13.5573	13.4285	8.70322	13.6666	8.87096	8.95943
200	13.484	13.3546	8.6272	13.6684	8.82475	8.91069
202	13.4312	13.3115	8.56341	13.6732	8.77952	8.86876
204	13.4259	13.3113	8.53316	13.6802	8.74666	8.83887
206	13.4531	13.3386	8.54393	13.6874	8.72624	8.8191
208	13.5003	13.3823	8.57855	13.6956	8.71501	8.80871
210	13.5566	13.4329	8.62588	13.7016	8.71161	8.80513
212	13.6128	13.4865	8.67858	13.708	8.71477	8.80854
214	13.667	13.5394	8.73056	13.7149	8.72345	8.81927
216	13.7179	13.589	8.78031	13.7204	8.73672	8.83426
218	13.7628	13.6326	8.82621	13.7251	8.75285	8.85214
220	13.8028	13.6704	8.8678	13.7295	8.77052	8.87187
222	13.8375	13.7046	8.90453	13.7329	8.7887	8.89251
224	13.8681	13.7356	8.93824	13.7362	8.80689	8.91377
226	13.8932	13.7605	8.96667	13.7387	8.82446	8.93488
228	13.9147	13.782	8.99009	13.7412	8.84289	8.95599
230	13.9323	13.7999	9.01147	13.7436	8.86186	8.9772
232	13.9465	13.8142	9.02984	13.7457	8.87971	8.99688
234	13.9589	13.826	9.04433	13.7472	8.89724	9.01407
236	13.9692	13.8373	9.05736	13.7488	8.91363	9.03105
238	13.9773	13.8465	9.06667	13.7498	8.92763	9.04657
240	13.985	13.8537	9.07498	13.7502	8.94152	9.06105
242	13.9901	13.8587	9.0823	13.7516	8.95567	9.07363
244	13.9951	13.8636	9.08755	13.7532	8.96761	9.0846
246	13.9994	13.8675	9.09255	13.7539	8.9789	9.09643
248	14.0033	13.8711	9.09732	13.7538	8.99	9.10724
250	14.0062	13.8742	9.10104	13.7533	9.0008	9.11497
252	14.0092	13.8769	9.10507	13.752	9.00976	9.12292
254	14.0114	13.8799	9.10834	13.7529	9.01757	9.12939
256	14.0124	13.8822	9.11111	13.7545	9.02611	9.13531
258	14.0149	13.8838	9.11299	13.755	9.03367	9.14056
260	14.0166	13.8851	9.1134	13.7555	9.03957	9.14429
262	14.0169	13.8864	9.11482	13.7552	9.04541	9.14719
264	14.018	13.8879	9.11593	13.7552	9.05029	9.15309
266	14.0193	13.8889	9.11675	13.7561	9.05537	9.15715
268	14.0202	13.8892	9.11863	13.7551	9.061	9.15897
270	14.0211	13.8892	9.1197	13.7547	9.06597	9.16102
272	14.0219	13.89	9.11929	13.7543	9.06942	9.16316
274	14.0223	13.8902	9.12016	13.7536	9.07361	9.16524
276	14.0218	13.8898	9.1212	13.753	9.07776	9.16732
278	14.0219	13.8898	9.12213	13.753	9.08057	9.1683
280	14.0219	13.8901	9.12252	13.7521	9.08333	9.16901
282	14.022	13.8903	9.12232	13.7521	9.08745	9.16916
284	14.0227	13.8908	9.12293	13.7519	9.08998	9.17109
286	14.0236	13.8914	9.12374	13.7526	9.09158	9.17343
288	14.0237	13.8914	9.12376	13.7514	9.09317	9.17547
290	14.0236	13.891	9.12327	13.7496	9.09533	9.17732
292	14.0238	13.8909	9.12311	13.7503	9.09716	9.17835
294	14.0247	13.8914	9.12331	13.7527	9.09794	9.17821
296	14.0241	13.8911	9.1242	13.7535	9.09951	9.1774
298	14.025	13.8901	9.12448	13.7551	9.10068	9.17788
300	14.0247	13.8887	9.12366	13.7573	9.10131	9.1781
302	14.024	13.8879	9.12398	13.7572	9.10198	9.17793
304	14.0242	13.8865	9.12444	13.7563	9.10356	9.17753
306	14.0241	13.8854	9.12425	13.7558	9.10386	9.17729
308	14.0237	13.8854	9.1238	13.755	9.1046	9.17831
310	14.0245	13.8845	9.12389	13.753	9.10662	9.17913
312	14.0247	13.8837	9.12418	13.7531	9.10818	9.17961
314	14.0244	13.8828	9.12514	13.7535	9.1083	9.17929
316	14.0236	13.8821	9.12507	13.754	9.10772	9.17907
318	14.0229	13.8816	9.12574	13.7538	9.10716	9.17964
320	14.0241	13.8813	9.12568	13.7526	9.10781	9.17897
322	14.0253	13.8814	9.12444	13.7505	9.10718	9.17905
324	14.0248	13.8814	9.12359	13.7511	9.10678	9.17782
326	14.0231	13.8802	9.12341	13.752	9.10665	9.17767
328	14.0221	13.8797	9.12369	13.7518	9.10745	9.17747
330	14.0226	13.8787	9.12416	13.7522	9.10806	9.17775
332	14.0228	13.8783	9.12425	13.752	9.10871	9.17853
334	14.0225	13.878	9.12419	13.7509	9.10911	9.17903
336	14.0221	13.8768	9.12371	13.7504	9.10936	9.17846
338	14.0214	13.876	9.12349	13.7513	9.1107	9.17801
340	14.0213	13.8761	9.12344	13.7518	9.11143	9.17788
342	14.0219	13.8763	9.12312	13.7515	9.11286	9.17765
344	14.0228	13.8759	9.1235	13.7509	9.11411	9.17759
346	14.023	13.8756	9.12299	13.7504	9.11435	9.17751
348	14.0237	13.8752	9.12266	13.7493	9.11451	9.17717
350	14.0223	13.8748	9.12277	13.7501	9.11422	9.1775
352	14.0208	13.8744	9.12184	13.751	9.11212	9.1778
354	14.0201	13.8744	9.12233	13.751	9.11096	9.17684
356	14.0204	13.8752	9.1227	13.7512	9.11159	9.17675
358	14.0202	13.8752	9.12254	13.751	9.11149	9.17629
360	14.0197	13.8752	9.12218	13.7505	9.11066	9.17636
362	14.0191	13.8745	9.12096	13.7501	9.10969	9.17716
364	14.0188	13.8746	9.12081	13.7505	9.10981	9.17751
366	14.0192	13.8749	9.12121	13.7512	9.10939	9.17707
368	14.0193	13.8756	9.12056	13.7517	9.10787	9.17736
370	14.0189	13.8754	9.12069	13.7509	9.10735	9.17666
372	14.0186	13.8746	9.1199	13.7521	9.10721	9.17657
374	14.0187	13.8746	9.11964	13.752	9.10831	9.17566
376	14.0187	13.8742	9.11846	13.751	9.10928	9.17543
378	14.019	13.8748	9.11811	13.7506	9.10917	9.17596
380	14.0196	13.8751	9.11842	13.7502	9.10911	9.17582
382	14.0195	13.8741	9.11829	13.7496	9.10829	9.17557
384	14.0195	13.8731	9.11884	13.7496	9.1081	9.17576
386	14.0188	13.8736	9.11932	13.7501	9.1085	9.17573
388	14.0189	13.8744	9.11928	13.7503	9.10832	9.17547
390	14.0194	13.8744	9.12	13.7506	9.10829	9.17544
392	14.0195	13.8739	9.11991	13.7503	9.10868	9.17522
394	14.0193	13.8741	9.11976	13.7512	9.10888	9.17562
396	14.019	13.8741	9.11934	13.7509	9.10872	9.17616
398	14.0191	13.8744	9.11952	13.7499	9.10865	9.17551
400	14.0205	13.8749	9.1195	13.7495	9.10956	9.17519
402	14.0199	13.8743	9.11923	13.7493	9.10967	9.17477
404	14.0191	13.8733	9.11953	13.7492	9.10933	9.17428
406	14.0187	13.8733	9.11915	13.7495	9.10864	9.17408
408	14.019	13.8725	9.11886	13.7501	9.10731	9.17342
410	14.0191	13.8721	9.12009	13.7491	9.10733	9.17227
412	14.0191	13.8725	9.12084	13.7482	9.10713	9.17237
414	14.0183	13.8727	9.1201	13.7476	9.10648	9.17239
416	14.0174	13.8732	9.11994	13.7486	9.10618	9.1709
418	14.0175	13.8727	9.11983	13.7495	9.10637	9.17132
420	14.0175	13.8733	9.11863	13.7491	9.10607	9.17155
422	14.0162	13.8722	9.11751	13.7485	9.10658	9.17069
424	14.0144	13.8686	9.11779	13.748	9.10599	9.16777
426	13.9957	13.8405	9.11148	13.7433	9.09695	9.15117
428	13.9383	13.7791	9.07086	13.7212	9.06259	9.12096
430	13.8583	13.6964	8.99755	13.6826	9.01145	9.0826
432	13.7654	13.6061	8.90913	13.6335	8.95731	9.03899
434	13.6721	13.5138	8.81502	13.58	8.90424	8.98896
436	13.5848	13.4282	8.72389	13.5257	8.85213	8.93381
438	13.5045	13.3491	8.63753	13.4698	8.79722	8.87433
440	13.4319	13.2797	8.55894	13.4134	8.74129	8.81522
442	13.3806	13.2407	8.48886	13.3576	8.68872	8.76752
444	13.3762	13.2464	8.4576	13.3156	8.64881	8.73829
446	13.4048	13.2805	8.47212	13.2936	8.6243	8.72063
448	13.4554	13.3297	8.51309	13.2867	8.61111	8.71472
450	13.5144	13.3859	8.56847	13.2876	8.6061	8.71844
452	13.5749	13.443	8.62664	13.2956	8.60842	8.73004
454	13.6322	13.4981	8.68479	13.3097	8.61691	8.74676
456	13.6844	13.5488	8.73845	13.3265	8.62793	8.76753
458	13.7322	13.5957	8.7872	13.345	8.64511	8.79057
460	13.7743	13.6361	8.83192	13.3643	8.6636	8.81385
462	13.8094	13.6719	8.87211	13.3852	8.68374	8.83921
464	13.8388	13.7027	8.90733	13.4063	8.7037	8.86503
466	13.865	13.7295	8.93775	13.4258	8.72514	8.88993
468	13.8883	13.7506	8.96253	13.445	8.74627	8.91359
470	13.9071	13.7691	8.98351	13.464	8.76727	8.93589
472	13.9226	13.7851	9.00168	13.4821	8.78813	8.95862
474	13.9345	13.7976	9.01739	13.4993	8.8083	8.9789
476	13.945	13.807	9.03088	13.5165	8.82726	8.99741
478	13.9541	13.816	9.04258	13.5333	8.84573	9.01409
480	13.9617	13.8234	9.05189	13.5491	8.8645	9.02908
482	13.9685	13.8299	9.05939	13.5629	8.88197	9.04258
484	13.9736	13.8349	9.065	13.5777	8.89886	9.05555
486	13.977	13.8399	9.07017	13.5913	8.91283	9.06743
488	13.9803	13.8431	9.07542	13.6038	8.92613	9.07716
490	13.9829	13.845	9.07917	13.6154	8.94022	9.086
492	13.9865	13.8467	9.08184	13.6258	8.95095	9.09396
494	13.989	13.8488	9.08498	13.6352	8.9609	9.10113
496	13.9925	13.85	9.08829	13.6421	8.97139	9.10792
498	13.9951	13.8513	9.09111	13.6493	8.98186	9.11428
500	13.9961	13.8539	9.09279	13.6586	8.99075	9.11939
502	13.9964	13.8569	9.09366	13.6678	8.99932	9.12304
504	13.9966	13.8589	9.09533	13.6752	9.00767	9.12738
506	13.998	13.8593	9.09689	13.6802	9.01491	9.13222
508	14.0003	13.8605	9.09838	13.6847	9.02121	9.13551
510	14.0016	13.8619	9.09962	13.6897	9.02767	9.13848
512	14.0027	13.8631	9.10042	13.6941	9.03327	9.14081
514	14.0032	13.8639	9.1015	13.6971	9.03892	9.14307
516	14.0027	13.8645	9.10222	13.7009	9.04403	9.1441
518	14.0023	13.8653	9.1021	13.7038	9.04745	9.1464
520	14.0031	13.8665	9.10228	13.7065	9.05108	9.14892
522	14.0041	13.8672	9.10181	13.7093	9.05452	9.15073
524	14.0047	13.8677	9.1031	13.7133	9.05727	9.15141
526	14.0062	13.8671	9.10473	13.7163	9.06096	9.15263
528	14.007	13.8663	9.10428	13.7186	9.06416	9.15356
530	14.0077	13.8656	9.10471	13.7211	9.06677	9.15403
532	14.0084	13.8661	9.10618	13.7219	9.06923	9.15445
534	14.0082	13.8669	9.10675	13.7241	9.07114	9.15562
536	14.0086	13.8675	9.10749	13.7265	9.07297	9.15652
538	14.0086	13.8666	9.10714	13.7269	9.07334	9.15737
540	14.0093	13.867	9.10671	13.7277	9.07473	9.15812
542	14.0092	13.8675	9.10659	13.7295	9.07598	9.15822
544	14.0091	13.8689	9.1067	13.7304	9.07589	9.1599
546	14.0092	13.8695	9.10657	13.7309	9.07833	9.16083
548	14.0094	13.8698	9.10638	13.7312	9.08076	9.16068
550	14.0095	13.8689	9.10559	13.7326	9.08224	9.16149
552	14.0091	13.8679	9.10592	13.7333	9.08312	9.16217
554	14.009	13.8678	9.10672	13.734	9.08364	9.16172
556	14.0093	13.8686	9.10719	13.7344	9.0839	9.16222
558	14.0084	13.8693	9.10736	13.7345	9.08384	9.1627
560	14.0081	13.869	9.10707	13.7347	9.08381	9.1631
562	14.0085	13.869	9.10662	13.7351	9.08385	9.16264
564	14.0084	13.8686	9.10679	13.7343	9.08476	9.16261
566	14.0079	13.8691	9.10735	13.7338	9.08491	9.16243
568	14.0082	13.87	9.10678	13.7343	9.08521	9.16319
570	14.0091	13.8702	9.10617	13.7358	9.0853	9.16217
572	14.0095	13.87	9.10597	13.7354	9.08602	9.16164
574	14.0101	13.869	9.10497	13.7357	9.08526	9.16082
576	14.0096	13.8697	9.10581	13.737	9.08607	9.16063
578	14.0086	13.8709	9.10637	13.7372	9.08602	9.16062
580	14.008	13.8706	9.10649	13.737	9.08619	9.16047
582	14.0074	13.8701	9.10769	13.7373	9.08602	9.1608
584	14.0074	13.8697	9.10912	13.7372	9.08544	9.16038
586	14.0066	13.8686	9.1095	13.7372	9.08561	9.16041
588	14.0069	13.8688	9.10895	13.7373	9.0871	9.16065
590	14.0065	13.8689	9.10856	13.737	9.08845	9.16197
592	14.007	13.8694	9.10756	13.738	9.08998	9.16253
594	14.0078	13.8695	9.10739	13.74	9.09114	9.16297
596	14.0081	13.8691	9.10715	13.7401	9.09037	9.16314
598	14.0079	13.8691	9.10709	13.7391	9.08944	9.16294
600	14.0081	13.8691	9.10651	13.7382	9.08942	9.1628
602	14.0078	13.8688	9.10695	13.739	9.09019	9.16147
604	14.007	13.8691	9.10718	13.7397	9.08933	9.1613
606	14.0065	13.8689	9.10607	13.7395	9.089	9.16144
608	14.0066	13.8694	9.10544	13.7404	9.08997	9.16168
610	14.0066	13.8691	9.10473	13.7389	9.0911	9.16175
612	14.0061	13.8689	9.10422	13.7381	9.09044	9.16153
614	14.0055	13.8685	9.10486	13.7374	9.09081	9.16131
616	14.0065	13.8696	9.10598	13.7365	9.09159	9.16223
618	14.0073	13.8696	9.10581	13.735	9.0919	9.16267
620	14.0065	13.869	9.10597	13.7345	9.09222	9.16216
622	14.0067	13.869	9.10546	13.7323	9.09276	9.16262
624	14.0063	13.8686	9.10442	13.7299	9.09202	9.16215
626	14.0056	13.8674	9.10432	13.7283	9.09099	9.16177
628	14.0056	13.8675	9.10478	13.7273	9.09038	9.16161
630	14.006	13.8687	9.10556	13.7272	9.08959	9.16222
632	14.0058	13.8694	9.10684	13.7257	9.08768	9.16186
634	14.0065	13.8696	9.10725	13.7235	9.08691	9.1608
636	14.0065	13.8699	9.10646	13.7226	9.08691	9.16103
638	14.0055	13.8694	9.10672	13.7219	9.08707	9.16094
640	14.0053	13.8686	9.1075	13.7214	9.08714	9.16035
642	14.0051	13.8689	9.10767	13.7212	9.0865	9.16055
644	14.0057	13.8697	9.1068	13.7217	9.08595	9.16044
646	14.0055	13.8709	9.10637	13.7215	9.08648	9.15973
648	14.0044	13.8707	9.10617	13.7215	9.08578	9.15998
650	14.0039	13.8704	9.10666	13.7211	9.0857	9.15986
652	14.0043	13.8696	9.1071	13.7217	9.08669	9.16006
654	14.0044	13.8698	9.10726	13.7213	9.08728	9.16006
656	14.0046	13.87	9.10605	13.7215	9.08806	9.16009
658	14.0049	13.8706	9.10496	13.7205	9.08882	9.16015
660	14.0068	13.8708	9.10435	13.7199	9.08955	9.15999
662	14.0069	13.87	9.10436	13.7198	9.09008	9.16075
664	14.0051	13.8667	9.10519	13.7194	9.08857	9.15478
666	13.9873	13.8359	9.0999	13.7157	9.078	9.13011
668	13.9296	13.7698	9.05892	13.6973	9.04386	9.08756
670	13.8471	13.6846	8.98468	13.6618	8.99508	9.03943
672	13.7533	13.5934	8.89408	13.6148	8.94157	8.99279
674	13.6618	13.5036	8.79602	13.5622	8.8887	8.94785
676	13.5741	13.419	8.69905	13.5071	8.83775	8.90079
678	13.4949	13.343	8.60961	13.4502	8.78537	8.85118
680	13.4236	13.2761	8.53	13.3924	8.73462	8.8016
682	13.3703	13.2386	8.46181	13.3346	8.68809	8.76134
684	13.3627	13.2435	8.42812	13.2879	8.65076	8.73564
686	13.391	13.2769	8.44395	13.2619	8.62445	8.72207
688	13.4413	13.3263	8.48641	13.2492	8.60755	8.71722
690	13.5016	13.384	8.54161	13.2474	8.60055	8.72164
692	13.5623	13.442	8.60138	13.2523	8.60178	8.73246
694	13.6207	13.496	8.66111	13.2627	8.60835	8.74897
696	13.6743	13.5462	8.71702	13.2775	8.61803	8.76815
698	13.7205	13.5925	8.76849	13.2941	8.63098	8.78988
700	13.7624	13.6339	8.8151	13.3132	8.64657	8.81316
702	13.7991	13.6695	8.85636	13.3327	8.66515	8.83779
704	13.8293	13.7005	8.89262	13.3523	8.68636	8.86269
706	13.8569	13.7266	8.9236	13.3718	8.70746	8.88597
708	13.8801	13.7493	8.94986	13.3918	8.72854	8.90927
710	13.8989	13.768	8.9722	13.4122	8.74944	8.93224
712	13.9161	13.783	8.99104	13.4314	8.7711	8.95258
714	13.9294	13.7955	9.00758	13.4493	8.79205	8.97155
716	13.9413	13.8067	9.02046	13.4674	8.81186	8.98877
718	13.9515	13.8152	9.03163	13.4842	8.82899	9.0048
720	13.9584	13.822	9.04035	13.5008	8.84565	9.01996
722	13.9628	13.8282	9.04838	13.5169	8.86196	9.03302
724	13.9666	13.833	9.05553	13.5324	8.87651	9.04676
726	13.9719	13.8348	9.06096	13.5465	8.88958	9.0575
728	13.9766	13.8349	9.0655	13.5597	8.9029	9.06715
730	13.9793	13.8362	9.07038	13.5728	8.91609	9.07677
732	13.9813	13.8381	9.07428	13.5847	8.92748	9.08566
734	13.9841	13.8401	9.07735	13.5957	8.93938	9.09348
736	13.9861	13.8416	9.08033	13.6048	8.95061	9.10064
738	13.9874	13.8427	9.0828	13.6128	8.96011	9.10645
740	13.9885	13.8443	9.08444	13.6209	8.96875	9.11208
742	13.9904	13.8452	9.08659	13.6279	8.97819	9.11678
744	13.9905	13.8458	9.08846	13.6357	8.98668	9.12067
746	13.9919	13.8475	9.08969	13.6424	8.99386	9.12434
748	13.9935	13.8487	9.0902	13.6489	9.00008	9.12734
750	13.9942	13.8497	9.09182	13.6531	9.00624	9.13163
752	13.9958	13.8501	9.0931	13.6563	9.01263	9.1346
754	13.9972	13.8509	9.09349	13.661	9.01831	9.1368
756	13.9974	13.8511	9.09482	13.6671	9.02372	9.13888
758	13.9978	13.8518	9.09506	13.6731	9.02777	9.13995
760	13.9983	13.8525	9.09669	13.6777	9.03208	9.14259
762	13.9989	13.853	9.09743	13.681	9.03415	9.14546
764	13.9997	13.8542	9.09788	13.6845	9.03461	9.14741
766	14.0002	13.8555	9.09802	13.688	9.03517	9.14792
768	14.0011	13.8565	9.09764	13.6907	9.03928	9.14807
770	14.0023	13.8556	9.09808	13.6932	9.04338	9.14966
772	14.0046	13.8553	9.09902	13.6943	9.04583	9.15087
774	14.0044	13.8562	9.09913	13.696	9.04868	9.1513
776	14.004	13.8567	9.09975	13.6984	9.05145	9.15144
778	14.0039	13.8578	9.10042	13.7004	9.05415	9.1518
780	14.0048	13.8572	9.10074	13.7018	9.05685	9.15236
782	14.0052	13.8573	9.09978	13.7037	9.05922	9.15282
784	14.0062	13.857	9.09989	13.7057	9.06014	9.15271
786	14.0056	13.8569	9.09993	13.7071	9.06027	9.15226
788	14.0044	13.8568	9.09934	13.708	9.06002	9.15251
790	14.0054	13.8569	9.09928	13.7091	9.06043	9.15252
792	14.0049	13.8581	9.09966	13.7113	9.0619	9.15308
794	14.0046	13.8587	9.10014	13.7127	9.06423	9.15333
796	14.0052	13.8592	9.10006	13.7139	9.0657	9.15319
798	14.0065	13.8592	9.1	13.7147	9.06602	9.15305
800	14.0065	13.8602	9.10001	13.7153	9.06679	9.15352
802	14.0061	13.8601	9.10073	13.7162	9.06735	9.1532
804	14.0065	13.8606	9.1013	13.716	9.06717	9.15325
806	14.006	13.8598	9.10193	13.7162	9.06629	9.15421
808	14.0048	13.8589	9.10232	13.7177	9.06603	9.15512
810	14.0056	13.859	9.10231	13.7198	9.06685	9.15497
812	14.0063	13.8587	9.10107	13.721	9.06739	9.15543
814	14.0061	13.858	9.10045	13.7217	9.06831	9.15632
816	14.0048	13.8579	9.10036	13.7211	9.07064	9.15498
818	14.0045	13.858	9.10161	13.7217	9.07288	9.15436
820	14.0037	13.8585	9.10122	13.7222	9.07278	9.15461
822	14.0033	13.8581	9.10074	13.7225	9.07306	9.15452
824	14.0029	13.8576	9.10031	13.7243	9.07237	9.15508
826	14.0032	13.8583	9.09972	13.7242	9.07171	9.15592
828	14.0032	13.8588	9.10019	13.7248	9.07113	9.15564
830	14.003	13.8592	9.10169	13.7259	9.06985	9.15555
832	14.0032	13.8598	9.10117	13.7255	9.06946	9.15574
834	14.0034	13.8589	9.10285	13.7251	9.06926	9.15635
836	14.0032	13.8577	9.10181	13.7255	9.07012	9.15693
838	14.0037	13.8583	9.10133	13.726	9.07062	9.15734
840	14.0047	13.8592	9.10091	13.7267	9.07064	9.15802
842	14.0044	13.859	9.10106	13.7273	9.07109	9.1593
844	14.0043	13.8582	9.1022	13.7287	9.07119	9.15956
846	14.0046	13.8574	9.1012	13.7294	9.07121	9.15944
848	14.0055	13.8571	9.10025	13.7297	9.07126	9.15889
850	14.0057	13.8563	9.09985	13.7289	9.07091	9.15822
852	14.006	13.8559	9.09968	13.7277	9.07056	9.15856
854	14.0053	13.8559	9.1005	13.7286	9.07123	9.15904
856	14.0062	13.856	9.10105	13.732	9.06992	9.15832
858	14.0075	13.856	9.10094	13.7335	9.06871	9.15755
860	14.0074	13.8554	9.1005	13.7338	9.06815	9.15608
862	14.0077	13.8568	9.10048	13.7341	9.07022	9.15593
864	14.0085	13.8565	9.10111	13.7343	9.07206	9.15564
866	14.0078	13.8558	9.10111	13.7337	9.073	9.15534
868	14.0079	13.8568	9.10088	13.7337	9.0736	9.1559
870	14.0082	13.8569	9.09946	13.7327	9.07343	9.15544
872	14.0074	13.8565	9.09948	13.7326	9.07246	9.15522
874	14.0063	13.857	9.09969	13.7335	9.07181	9.15546
876	14.0066	13.8579	9.10025	13.732	9.06922	9.15492
878	14.0069	13.8578	9.0996	13.7309	9.06648	9.15564
880	14.0065	13.8576	9.09998	13.7329	9.06588	9.15504
882	14.0067	13.8582	9.10031	13.7349	9.0663	9.15441
884	14.0076	13.858	9.09939	13.7351	9.06695	9.15479
886	14.0078	13.8582	9.0994	13.7357	9.06781	9.15506
888	14.009	13.8579	9.09938	13.7351	9.0689	9.1545
890	14.0085	13.8572	9.1	13.7355	9.07103	9.15342
892	14.0086	13.8568	9.09925	13.7362	9.07147	9.15292
894	14.0089	13.8572	9.09858	13.7355	9.07204	9.15332
896	14.0079	13.858	9.0987	13.7344	9.073	9.15273
898	14.0073	13.8579	9.09951	13.7344	9.07183	9.15288
900	14.007	13.8579	9.09912	13.7348	9.07111	9.15244
902	14.0063	13.8576	9.09885	13.7351	9.07026	9.15164
904	14.0048	13.8542	9.09876	13.7343	9.06965	9.148
906	13.9871	13.8248	9.09106	13.7312	9.06241	9.12567
908	13.9304	13.7619	9.04958	13.7133	9.0322	9.08417
910	13.8491	13.6802	8.97498	13.6774	8.98469	9.0364
912	13.7579	13.5898	8.88178	13.6313	8.93489	8.99169
914	13.6655	13.4999	8.78373	13.5808	8.88541	8.94801
916	13.578	13.4144	8.68914	13.5253	8.83454	8.90138
918	13.4985	13.3353	8.60097	13.4677	8.78318	8.8518
920	13.4282	13.267	8.51836	13.4103	8.73144	8.8018
922	13.3745	13.2255	8.44782	13.3535	8.68514	8.76072
924	13.3655	13.2278	8.41379	13.3076	8.65251	8.73403
926	13.3919	13.2605	8.4288	13.2824	8.62905	8.71919
928	13.4404	13.3102	8.47228	13.2715	8.61187	8.7152
930	13.4995	13.3674	8.52858	13.2705	8.60314	8.71943
932	13.5606	13.4256	8.5898	13.2747	8.60104	8.73104
934	13.6199	13.4817	8.65097	13.285	8.60455	8.74873
936	13.6738	13.5335	8.70704	13.2978	8.61223	8.77035
938	13.7208	13.5797	8.7591	13.3136	8.62469	8.79531
940	13.7642	13.6204	8.80579	13.3307	8.64034	8.82126
942	13.8004	13.6556	8.84727	13.3483	8.65647	8.84559
944	13.8325	13.6865	8.884	13.3663	8.67451	8.86807
946	13.8598	13.7127	8.91466	13.3852	8.69446	8.89033
948	13.8821	13.7343	8.94149	13.4041	8.71472	8.91152
950	13.9009	13.7533	8.96444	13.4216	8.73471	8.93265
952	13.9163	13.7698	8.98357	13.4397	8.75563	8.95259
954	13.93	13.7818	8.99927	13.4574	8.77607	8.97153
956	13.9418	13.7924	9.01215	13.4743	8.79577	8.98782
958	13.9505	13.801	9.02369	13.4905	8.81438	9.00289
960	13.9569	13.8079	9.03338	13.5057	8.83266	9.01682
962	13.9636	13.8144	9.04086	13.5206	8.84797	9.02997
964	13.9687	13.8191	9.04734	13.5348	8.86266	9.04253
966	13.9735	13.8237	9.05248	13.5488	8.87624	9.05356
968	13.9772	13.828	9.05792	13.562	8.88852	9.06212
970	13.9799	13.8318	9.06292	13.5736	8.90088	9.07176
972	13.9821	13.8345	9.06672	13.5843	8.91197	9.07922
974	13.9848	13.8358	9.07037	13.5947	8.92274	9.08577
976	13.9874	13.8363	9.07304	13.6047	8.93454	9.09189
978	13.9891	13.8386	9.076	13.6126	8.94381	9.09717
980	13.9916	13.8406	9.07724	13.619	8.95277	9.10238
982	13.993	13.8421	9.07746	13.6277	8.96223	9.10748
984	13.9939	13.8441	9.07896	13.6351	8.96982	9.1128
986	13.9948	13.8449	9.08161	13.6417	8.97663	9.11634
988	13.9954	13.846	9.08294	13.6472	8.98355	9.12001
990	13.9957	13.8469	9.08437	13.6526	8.98887	9.12257
992	13.9963	13.8486	9.08559	13.6588	8.99237	9.12521
994	13.9976	13.8486	9.08655	13.6633	8.99711	9.12798
996	13.9984	13.8486	9.08687	13.6668	9.00183	9.12972
998	13.9995	13.8502	9.08768	13.6703	9.00619	9.13179
1000	14.0011	13.8498	9.08887	13.6725	9.01098	9.13377
1002	14.0015	13.8489	9.08903	13.6758	9.01434	9.13512
1004	14.0025	13.8497	9.08968	13.6788	9.01795	9.13678
1006	14.0038	13.8507	9.09056	13.6814	9.0222	9.13845
1008	14.0046	13.8505	9.09067	13.6835	9.02596	9.13998
1010	14.005	13.8503	9.0919	13.6868	9.02754	9.14049
1012	14.0043	13.852	9.09264	13.6894	9.02942	9.14169
1014	14.0032	13.8525	9.09245	13.6919	9.03196	9.14202
1016	14.0032	13.8525	9.09192	13.6934	9.03524	9.14381
1018	14.0044	13.8527	9.09199	13.6953	9.03777	9.14462
1020	14.0049	13.853	9.09149	13.6967	9.04008	9.145
1022	14.0051	13.8541	9.09194	13.6988	9.04158	9.14468
1024	14.0055	13.8553	9.09142	13.7002	9.04334	9.14587
1026	14.0061	13.8546	9.09153	13.7022	9.04482	9.14691
1028	14.0072	13.8542	9.09211	13.7038	9.04554	9.14672
1030	14.0079	13.8545	9.09328	13.7053	9.04711	9.14649
1032	14.008	13.8548	9.09318	13.7067	9.04784	9.14699
1034	14.008	13.8555	9.09419	13.708	9.04783	9.14691
1036	14.0081	13.8563	9.09505	13.7093	9.04855	9.14796
1038	14.0069	13.8555	9.09441	13.7099	9.04862	9.14843
1040	14.0081	13.8555	9.09354	13.7111	9.04951	9.1478
1042	14.0087	13.8563	9.09326	13.712	9.04994	9.14785
1044	14.009	13.856	9.09318	13.7129	9.05087	9.14831
1046	14.0095	13.8566	9.09415	13.7135	9.05179	9.14932
1048	14.0085	13.857	9.09525	13.714	9.05332	9.1504
1050	14.0084	13.8561	9.09466	13.7154	9.05437	9.15023
1052	14.0095	13.8561	9.0947	13.7156	9.05462	9.15015
1054	14.0093	13.8559	9.09444	13.7162	9.05388	9.15044
1056	14.0087	13.8564	9.09385	13.7175	9.05333	9.15081
1058	14.0094	13.8565	9.09362	13.7176	9.05327	9.15014
1060	14.0088	13.8562	9.09438	13.7179	9.05338	9.1491
1062	14.0086	13.8567	9.09509	13.7167	9.05447	9.14903
1064	14.0092	13.8566	9.09454	13.7174	9.05486	9.14926
1066	14.0092	13.8567	9.09522	13.7183	9.05506	9.14836
1068	14.0094	13.8562	9.0951	13.7187	9.05553	9.14917
1070	14.0095	13.856	9.09394	13.718	9.05501	9.1495
1072	14.0099	13.8572	9.09411	13.7174	9.0547	9.14902
1074	14.0088	13.8572	9.09319	13.718	9.05388	9.15042
1076	14.0089	13.8561	9.09436	13.7186	9.05332	9.15042
1078	14.0087	13.8566	9.09408	13.719	9.05249	9.14986
1080	14.0095	13.8575	9.0935	13.7192	9.05319	9.1504
1082	14.0101	13.8577	9.09264	13.7181	9.05337	9.14941
1084	14.0098	13.8576	9.09355	13.7176	9.05381	9.14917
1086	14.0095	13.8573	9.09307	13.7176	9.05483	9.14922
1088	14.0086	13.8574	9.09294	13.7174	9.05513	9.1493
1090	14.0096	13.857	9.09234	13.718	9.05584	9.14889
1092	14.0086	13.8558	9.093	13.7173	9.05584	9.14865
1094	14.0088	13.8546	9.09395	13.7164	9.05611	9.14907
1096	14.0078	13.8544	9.09269	13.7164	9.05515	9.14975
1098	14.0073	13.8546	9.09314	13.7178	9.0552	9.14982
1100	14.0067	13.8544	9.09422	13.7183	9.05405	9.14976
1102	14.0061	13.8541	9.09442	13.7188	9.05384	9.14967
1104	14.0069	13.8539	9.0947	13.7183	9.05398	9.14958
1106	14.0073	13.8541	9.09384	13.7188	9.05292	9.15005
1108	14.0073	13.8535	9.09348	13.7184	9.0528	9.15032
1110	14.0074	13.8528	9.093	13.7178	9.05315	9.14948
1112	14.0072	13.8521	9.09319	13.7178	9.05429	9.14938
1114	14.0075	13.8522	9.09364	13.7185	9.05517	9.14891
1116	14.0092	13.8539	9.09337	13.7197	9.05636	9.14953
1118	14.0099	13.8549	9.0941	13.7195	9.05679	9.14983
1120	14.0099	13.8546	9.09405	13.7192	9.05833	9.14901
1122	14.0095	13.8543	9.09277	13.7194	9.05929	9.14836
1124	14.0087	13.8541	9.09181	13.7195	9.05921	9.14743
1126	14.0086	13.855	9.09311	13.7199	9.05865	9.14833
1128	14.0079	13.8551	9.0933	13.7196	9.05838	9.14777
1130	14.008	13.8542	9.09364	13.7193	9.0589	9.14827
1132	14.0078	13.8538	9.09308	13.7189	9.05752	9.14864
1134	14.0082	13.8548	9.09215	13.717	9.05427	9.14737
1136	14.0086	13.8544	9.09192	13.7154	9.05319	9.1468
1138	14.0088	13.855	9.09236	13.7153	9.0527	9.14699
1140	14.0089	13.8552	9.09226	13.7152	9.05191	9.14823
1142	14.0087	13.8555	9.09237	13.7143	9.0496	9.14822
1144	14.0078	13.8519	9.09201	13.713	9.04731	9.14318
1146	13.9924	13.8215	9.08829	13.7097	9.03757	9.11894
1148	13.9386	13.7569	9.05045	13.692	9.00582	9.07703
1150	13.8604	13.6719	8.97504	13.6573	8.95884	9.03153
1152	13.7697	13.581	8.88225	13.6129	8.90759	8.98794
1154	13.6771	13.4918	8.78147	13.5633	8.85823	8.94301
1156	13.5891	13.4095	8.68509	13.5104	8.80899	8.89479
1158	13.509	13.3342	8.59479	13.455	8.75999	8.84752
1160	13.4381	13.2675	8.51402	13.3982	8.71025	8.80533
1162	13.3842	13.2258	8.44327	13.3421	8.66494	8.76921
1164	13.3706	13.2297	8.40523	13.2988	8.63022	8.74469
1166	13.3931	13.2619	8.41504	13.2746	8.60567	8.72984
1168	13.4407	13.3107	8.45464	13.2635	8.58921	8.72411
1170	13.4995	13.3674	8.51018	13.2629	8.5798	8.72658
1172	13.5606	13.4255	8.57124	13.2692	8.57699	8.73657
1174	13.6191	13.4816	8.63166	13.2792	8.58075	8.75111
1176	13.6719	13.5325	8.68973	13.2922	8.58977	8.76787
1178	13.7203	13.5784	8.74213	13.3074	8.60174	8.7879
1180	13.763	13.6193	8.78948	13.3242	8.61555	8.8102
1182	13.8002	13.6553	8.8319	13.3421	8.63342	8.83405
1184	13.8318	13.6858	8.87033	13.3601	8.65305	8.8572
1186	13.8589	13.7118	8.9022	13.378	8.67266	8.87906
1188	13.8817	13.7339	8.92915	13.3964	8.69279	8.90076
1190	13.901	13.7521	8.9522	13.4138	8.71286	8.92202
1192	13.9171	13.7682	8.97271	13.4314	8.73361	8.94232
1194	13.9306	13.7817	8.98947	13.4482	8.75282	8.96099
1196	13.9425	13.7914	9.00326	13.4654	8.771	8.97781
1198	13.9521	13.7996	9.01545	13.4814	8.78882	8.99309
1200	13.9599	13.8066	9.02477	13.496	8.80555	9.00771
1202	13.9662	13.812	9.03276	13.5107	8.82195	9.02007
1204	13.9718	13.8152	9.03882	13.5248	8.83638	9.03181
1206	13.9756	13.8201	9.04507	13.5371	8.85069	9.04392
1208	13.9789	13.8235	9.04992	13.55	8.863	9.0541
1210	13.9811	13.8261	9.05507	13.5617	8.87581	9.0626
1212	13.9841	13.829	9.05961	13.5729	8.88806	9.07062
1214	13.9863	13.8311	9.06229	13.5835	8.89887	9.07842
1216	13.9894	13.833	9.06427	13.5936	8.9092	9.08536
1218	13.9931	13.8347	9.06581	13.6026	8.92049	9.09071
1220	13.9945	13.8367	9.06763	13.6109	8.93066	9.09647
1222	13.9957	13.8378	9.0708	13.6181	8.93861	9.10232
1224	13.9971	13.8386	9.07296	13.6249	8.94658	9.10579
1226	13.9982	13.8405	9.07389	13.6305	8.95352	9.10998
1228	13.9995	13.8421	9.07597	13.6364	8.95959	9.11351
1230	14.0011	13.8432	9.07804	13.6423	8.96473	9.11632
1232	14.0016	13.8437	9.07856	13.6479	8.97093	9.11905
1234	14.0019	13.8445	9.07872	13.6525	8.97679	9.12148
1236	14.003	13.8451	9.07977	13.6563	8.98221	9.123
1238	14.0049	13.8457	9.08117	13.6598	8.9868	9.12489
1240	14.0062	13.8454	9.08233	13.6635	8.99163	9.12641
1242	14.0063	13.8462	9.08362	13.6668	8.99557	9.12811
1244	14.0059	13.848	9.08411	13.6697	8.99916	9.12949
1246	14.0056	13.8488	9.08414	13.6721	9.00269	9.13142
1248	14.0066	13.8492	9.08355	13.6738	9.00539	9.13271
1250	14.0062	13.8485	9.08482	13.6767	9.0076	9.13416
1252	14.006	13.8487	9.08483	13.678	9.00996	9.1358
1254	14.0064	13.8489	9.0849	13.6804	9.01193	9.13733
1256	14.0065	13.8495	9.08519	13.6828	9.01447	9.13836
1258	14.0074	13.8492	9.08548	13.6842	9.01683	9.13909
1260	14.0083	13.8484	9.08539	13.6844	9.01883	9.13944
1262	14.0078	13.8483	9.08609	13.6841	9.0197	9.13918
1264	14.0081	13.85	9.08663	13.6841	9.02117	9.13919
1266	14.0081	13.8504	9.08689	13.6844	9.02352	9.13966
1268	14.0077	13.8516	9.08639	13.6851	9.0248	9.14049
1270	14.0091	13.8522	9.08623	13.6852	9.02527	9.14103
1272	14.0097	13.8528	9.08623	13.6853	9.0262	9.1412
1274	14.0092	13.8523	9.08608	13.6841	9.02759	9.14188
1276	14.0087	13.853	9.08685	13.6843	9.02718	9.14206
1278	14.0091	13.8522	9.08716	13.6847	9.02829	9.14147
1280	14.0083	13.8525	9.08712	13.6853	9.02936	9.1413
1282	14.0078	13.8513	9.08728	13.6864	9.03035	9.14187
1284	14.0085	13.8509	9.08819	13.6861	9.03036	9.14255
1286	14.0081	13.851	9.08834	13.6862	9.03208	9.14256
1288	14.0076	13.8507	9.08842	13.6871	9.03386	9.14273
1290	14.0074	13.8511	9.08809	13.6876	9.03368	9.14241
1292	14.0078	13.8512	9.08749	13.6877	9.0338	9.14287
1294	14.0078	13.852	9.08758	13.6883	9.03329	9.14355
1296	14.008	13.853	9.08695	13.6878	9.03322	9.14452
1298	14.0081	13.8522	9.08712	13.6882	9.03437	9.14496
1300	14.0085	13.8521	9.08739	13.688	9.03567	9.14418
1302	14.0082	13.853	9.08833	13.6874	9.03649	9.1445
1304	14.0084	13.8524	9.08796	13.6867	9.03786	9.14367
1306	14.0094	13.8516	9.08781	13.6868	9.03851	9.14341
1308	14.0106	13.8512	9.08818	13.687	9.03903	9.14357
1310	14.0107	13.8515	9.0869	13.6868	9.03878	9.14361
1312	14.0109	13.8525	9.08676	13.6862	9.03897	9.1435
1314	14.0101	13.8525	9.08685	13.6849	9.03976	9.14421
1316	14.0097	13.8527	9.08691	13.6843	9.03963	9.14437
1318	14.0098	13.8533	9.0867	13.6837	9.03912	9.14405
1320	14.0102	13.8525	9.08713	13.6842	9.03889	9.14341
1322	14.0104	13.8517	9.08745	13.6849	9.03739	9.1431
1324	14.0101	13.8519	9.08736	13.6855	9.03732	9.14361
1326	14.0105	13.8519	9.0881	13.6862	9.03713	9.14367
1328	14.0104	13.8512	9.08695	13.6869	9.03776	9.14315
1330	14.0103	13.8511	9.08563	13.6869	9.03763	9.14238
1332	14.0104	13.8502	9.08602	13.6858	9.03653	9.14219
1334	14.0097	13.8504	9.08701	13.6855	9.03616	9.14248
1336	14.0102	13.8515	9.08747	13.6852	9.03598	9.14251
1338	14.0098	13.8516	9.08803	13.6856	9.03618	9.14387
1340	14.0097	13.8506	9.08819	13.6861	9.0354	9.1441
1342	14.0104	13.8512	9.08797	13.6857	9.03488	9.14339
1344	14.0098	13.8523	9.08797	13.6856	9.03537	9.14315
1346	14.01	13.8526	9.08779	13.6872	9.03654	9.14326
1348	14.0099	13.8526	9.08843	13.6872	9.03745	9.14285
1350	14.0098	13.8533	9.08811	13.6874	9.03883	9.14227
1352	14.01	13.8538	9.08811	13.6867	9.03903	9.14173
1354	14.0092	13.854	9.0882	13.6866	9.03964	9.14244
1356	14.0097	13.8541	9.08796	13.6863	9.03972	9.14309
1358	14.0099	13.8533	9.0879	13.6871	9.03998	9.14243
1360	14.0094	13.8534	9.08787	13.6874	9.03989	9.14227
1362	14.0096	13.8534	9.08755	13.6869	9.03827	9.14235
1364	14.0094	13.8538	9.08769	13.6857	9.03625	9.14345
1366	14.0094	13.8534	9.08755	13.6858	9.03402	9.14351
1368	14.0097	13.8524	9.0867	13.6851	9.03292	9.1421
1370	14.0097	13.8522	9.08676	13.6855	9.03362	9.14201
1372	14.0089	13.8524	9.08671	13.6856	9.03328	9.14227
1374	14.0087	13.8522	9.08676	13.6848	9.03396	9.14342
1376	14.0084	13.8516	9.08662	13.6844	9.03506	9.14487
1378	14.0091	13.8515	9.08676	13.6838	9.03587	9.14454
1380	14.009	13.8508	9.08707	13.6845	9.0371	9.14359
1382	14.0084	13.8509	9.08742	13.6851	9.0373	9.14362
1384	14.0075	13.8492	9.08692	13.684	9.0364	9.1394
1386	13.9943	13.8248	9.08252	13.6808	9.03312	9.11706
1388	13.9428	13.7645	9.04606	13.6667	9.02054	9.07607
1390	13.867	13.6828	8.97269	13.6353	8.995	9.03028
1392	13.777	13.5931	8.87914	13.593	8.96049	8.98489
1394	13.6834	13.5033	8.77962	13.5452	8.91779	8.94145
1396	13.5953	13.4177	8.6809	13.4943	8.86885	8.89593
1398	13.515	13.3395	8.58953	13.4417	8.81647	8.84896
1400	13.4423	13.2709	8.50539	13.3884	8.75985	8.80379
1402	13.3865	13.2266	8.43275	13.3362	8.7031	8.76675
1404	13.3702	13.2257	8.393	13.2944	8.65466	8.74312
1406	13.3916	13.2562	8.40216	13.2718	8.62006	8.72891
1408	13.4365	13.3044	8.44048	13.264	8.59557	8.72271
1410	13.4953	13.3606	8.49638	13.2654	8.58321	8.72488
1412	13.556	13.4169	8.55793	13.2733	8.57928	8.73367
1414	13.6141	13.472	8.61936	13.2846	8.58192	8.74848
1416	13.6673	13.5235	8.67912	13.2993	8.59047	8.76549
1418	13.7171	13.5702	8.73281	13.3145	8.60285	8.78508
1420	13.7595	13.6116	8.78086	13.3316	8.6177	8.807
1422	13.7965	13.6466	8.82376	13.3498	8.63493	8.82945
1424	13.8288	13.6766	8.86147	13.3682	8.65386	8.8513
1426	13.8569	13.7034	8.89484	13.3859	8.67305	8.87282
1428	13.879	13.7256	8.92335	13.4024	8.69229	8.8942
1430	13.8986	13.7442	8.94672	13.4205	8.71151	8.9153
1432	13.9162	13.7599	8.96657	13.4385	8.73034	8.93433
1434	13.9294	13.7729	8.98275	13.4554	8.74881	8.95221
1436	13.941	13.783	8.99718	13.4717	8.76663	8.96876
1438	13.949	13.7929	9.00889	13.4871	8.78284	8.98525
1440	13.9568	13.8002	9.01904	13.5021	8.79892	8.99992
1442	13.9633	13.8062	9.02658	13.5168	8.81436	9.01445
1444	13.9694	13.8112	9.03347	13.5301	8.82837	9.02626
1446	13.9737	13.8147	9.03914	13.543	8.84089	9.03789
1448	13.9766	13.8185	9.04465	13.5555	8.85433	9.04809
1450	13.9801	13.8223	9.04937	13.5662	8.86716	9.05761
1452	13.9826	13.8249	9.05387	13.5774	8.87819	9.06465
1454	13.9853	13.8267	9.05762	13.5876	8.8888	9.07152
1456	13.988	13.8286	9.06051	13.5972	8.90006	9.07938
1458	13.9907	13.8304	9.06353	13.606	8.91003	9.08626
1460	13.9923	13.8315	9.06568	13.6133	8.91888	9.09031
1462	13.9934	13.8328	9.06711	13.6212	8.92756	9.09429
1464	13.995	13.8341	9.06839	13.6282	8.93536	9.0985
1466	13.9979	13.8352	9.06972	13.6356	8.94314	9.10218
1468	13.9985	13.8355	9.0707	13.6425	8.94924	9.10564
1470	13.9982	13.8366	9.07189	13.6481	8.95509	9.1098
1472	13.9993	13.8381	9.07405	13.6533	8.96063	9.11363
1474	14.0003	13.8397	9.07495	13.6586	8.966	9.11695
1476	14.0005	13.8398	9.07562	13.6624	8.97079	9.11913
1478	14.0016	13.8409	9.0759	13.6667	8.97471	9.12082
1480	14.0029	13.8407	9.07646	13.671	8.97853	9.12278
1482	14.0033	13.8402	9.07651	13.6732	8.98237	9.12425
1484	14.0033	13.8411	9.07683	13.6757	8.98535	9.12581
1486	14.0042	13.8413	9.07742	13.6786	8.9884	9.12706
1488	14.0053	13.8413	9.0781	13.6816	8.99151	9.12815
1490	14.0052	13.8415	9.07873	13.6841	8.99467	9.12985
1492	14.0049	13.8423	9.0791	13.6859	8.99764	9.1302
1494	14.0056	13.8425	9.08009	13.6878	9.00087	9.12925
1496	14.0064	13.8423	9.08132	13.6905	9.00306	9.13059
1498	14.007	13.8424	9.08113	13.6936	9.00469	9.1324
1500	14.0065	13.8427	9.08206	13.6954	9.00633	9.13297
1502	14.0064	13.8435	9.08239	13.6961	9.00779	9.13361
1504	14.0069	13.8436	9.08306	13.6982	9.00963	9.13443
1506	14.0069	13.843	9.08262	13.7002	9.01163	9.13473
1508	14.0072	13.8426	9.08186	13.7005	9.01341	9.13495
1510	14.0074	13.8433	9.08197	13.7018	9.01403	9.13435
1512	14.0079	13.8436	9.08283	13.7045	9.0144	9.13338
1514	14.0084	13.8437	9.0831	13.7037	9.01573	9.1335
1516	14.0084	13.8433	9.08178	13.7047	9.017	9.13477
1518	14.0097	13.8435	9.08147	13.7051	9.01849	9.1357
1520	14.0098	13.8436	9.08169	13.7057	9.01986	9.13674
1522	14.0093	13.8438	9.08213	13.7064	9.02059	9.13753
1524	14.0102	13.8442	9.08292	13.7071	9.02125	9.13741
1526	14.0106	13.8444	9.08324	13.7079	9.02154	9.13708
1528	14.0098	13.8442	9.08398	13.7079	9.02238	9.13772
1530	14.008	13.8433	9.08499	13.7075	9.02207	9.1389
1532	14.0085	13.8425	9.08477	13.7096	9.02193	9.13863
1534	14.0096	13.8422	9.08479	13.71	9.02191	9.13809
1536	14.0092	13.8428	9.08488	13.7108	9.021	9.1383
1538	14.0092	13.8433	9.08402	13.7105	9.02125	9.13806
1540	14.0088	13.8432	9.08336	13.7109	9.02073	9.13754
1542	14.0091	13.8436	9.08325	13.7113	9.02031	9.13631
1544	14.0085	13.843	9.08337	13.7112	9.0195	9.13715
1546	14.0085	13.8428	9.08296	13.7123	9.01964	9.13814
1548	14.0097	13.8422	9.08293	13.7124	9.01866	9.13778
1550	14.0105	13.8426	9.08296	13.7115	9.01846	9.13766
1552	14.0109	13.8429	9.08214	13.7105	9.01816	9.13855
1554	14.0107	13.844	9.08133	13.711	9.01918	9.13815
1556	14.0101	13.844	9.08171	13.7119	9.01968	9.13824
1558	14.0101	13.844	9.08323	13.7128	9.01984	9.13838
1560	14.0105	13.8454	9.08343	13.713	9.02105	9.1385
1562	14.0106	13.8461	9.08317	13.712	9.02279	9.13841
1564	14.0106	13.8462	9.0836	13.7113	9.02439	9.13783
1566	14.0109	13.8459	9.08358	13.7124	9.02565	9.13883
1568	14.0109	13.8453	9.08319	13.7131	9.02692	9.13874
1570	14.0104	13.8452	9.0823	13.7136	9.02788	9.13955
1572	14.0101	13.8452	9.08211	13.714	9.02821	9.1383
1574	14.0103	13.8456	9.08171	13.7132	9.02775	9.13694
1576	14.0104	13.8457	9.08092	13.7127	9.02602	9.13619
1578	14.01	13.8456	9.08078	13.713	9.02427	9.13608
1580	14.01	13.8461	9.08068	13.7132	9.02388	9.13658
1582	14.0102	13.8462	9.07986	13.7131	9.02441	9.13608
1584	14.0108	13.8467	9.0799	13.7125	9.02549	9.1364
1586	14.0099	13.847	9.08057	13.7113	9.02581	9.13782
1588	14.0093	13.8472	9.0804	13.711	9.02536	9.13792
1590	14.0103	13.8462	9.08036	13.7117	9.02571	9.13813
1592	14.0099	13.8459	9.08052	13.7112	9.02682	9.1377
1594	14.0104	13.8457	9.08147	13.7106	9.02746	9.13798
1596	14.0106	13.8445	9.08184	13.71	9.02791	9.13737
1598	14.0106	13.8444	9.08146	13.7114	9.02844	9.1375
1600	14.0102	13.8439	9.08051	13.7114	9.02771	9.13795
1602	14.0092	13.844	9.08079	13.712	9.02641	9.13763
1604	14.0084	13.8454	9.08201	13.7114	9.02638	9.13699
1606	14.009	13.8453	9.0816	13.7106	9.02664	9.13655
1608	14.0087	13.8442	9.08122	13.7085	9.02684	9.1374
1610	14.0085	13.8442	9.08117	13.7082	9.02597	9.13786
1612	14.0087	13.8454	9.08034	13.7087	9.02413	9.13777
1614	14.0084	13.8456	9.0805	13.7092	9.02338	9.13728
1616	14.0092	13.8456	9.0798	13.7104	9.02216	9.13669
1618	14.0106	13.8452	9.07979	13.7106	9.02244	9.13531
1620	14.0101	13.8446	9.07977	13.7094	9.02221	9.1356
1622	14.0099	13.8447	9.08024	13.7098	9.02252	9.13584
1624	14.0097	13.8426	9.07986	13.7095	9.02313	9.13175
1626	13.9965	13.8169	9.07634	13.7072	9.02111	9.11079
1628	13.9495	13.7575	9.04275	13.6916	9.00925	9.07061
1630	13.8751	13.6776	8.9705	13.6582	8.98634	9.02186
1632	13.7852	13.5888	8.87771	13.616	8.95361	8.97244
1634	13.692	13.4994	8.77689	13.5689	8.91217	8.92612
1636	13.6044	13.4168	8.67887	13.5174	8.86491	8.88212
1638	13.5235	13.3404	8.58665	13.464	8.81233	8.8425
1640	13.4527	13.2716	8.50195	13.4095	8.75521	8.80301
1642	13.3954	13.2278	8.42792	13.3552	8.69768	8.76756
1644	13.3742	13.2258	8.38451	13.3112	8.65089	8.74348
1646	13.3906	13.255	8.38898	13.2869	8.61867	8.73019
1648	13.4343	13.3025	8.42342	13.2763	8.59728	8.72428
1650	13.4921	13.3582	8.47787	13.275	8.58701	8.72621
1652	13.5529	13.4152	8.54122	13.2792	8.58253	8.73511
1654	13.6118	13.4697	8.60392	13.2889	8.5829	8.75005
1656	13.6657	13.5207	8.66358	13.3028	8.58865	8.76777
1658	13.7137	13.5671	8.71786	13.3183	8.59999	8.78735
1660	13.7572	13.6072	8.76687	13.3355	8.61402	8.80772
1662	13.7952	13.642	8.81085	13.3528	8.62866	8.82983
1664	13.8286	13.6727	8.84942	13.3698	8.64482	8.8518
1666	13.8562	13.6989	8.88291	13.3859	8.66172	8.87403
1668	13.8802	13.7209	8.91185	13.4019	8.67741	8.89515
1670	13.8995	13.7395	8.93515	13.4189	8.69421	8.9147
1672	13.9163	13.7553	8.95547	13.4354	8.71075	8.93383
1674	13.9306	13.7682	8.97213	13.4504	8.72913	8.95114
1676	13.9415	13.779	8.98657	13.4664	8.74701	8.96719
1678	13.9501	13.7884	8.99847	13.4814	8.76344	8.98318
1680	13.958	13.7946	9.00909	13.4965	8.77912	8.99812
1682	13.9649	13.7997	9.01797	13.5105	8.79423	9.01166
1684	13.9695	13.8056	9.02556	13.5243	8.80817	9.02332
1686	13.9752	13.8097	9.0319	13.5369	8.82195	9.03258
1688	13.9787	13.8135	9.0363	13.5484	8.83544	9.04157
1690	13.9814	13.8163	9.04058	13.5595	8.84613	9.04997
1692	13.9845	13.8185	9.04525	13.5702	8.85744	9.05866
1694	13.9866	13.8202	9.04842	13.5796	8.86797	9.06669
1696	13.9886	13.8228	9.05121	13.5897	8.87764	9.07347
1698	13.9919	13.8246	9.0542	13.5997	8.88717	9.07848
1700	13.9945	13.8257	9.05704	13.6073	8.89639	9.08282
1702	13.9949	13.8261	9.05824	13.6134	8.90532	9.08901
1704	13.9954	13.8267	9.05988	13.6204	8.91298	9.0936
1706	13.9956	13.8285	9.06185	13.6278	8.91962	9.09809
1708	13.998	13.8312	9.06374	13.6335	8.92675	9.10239
1710	13.9999	13.8317	9.06471	13.6384	8.93296	9.10613
1712	14.0009	13.8331	9.06608	13.6441	8.93827	9.1097
1714	14.0016	13.8346	9.06672	13.6493	8.94365	9.11329
1716	14.0022	13.8345	9.06778	13.6532	8.94869	9.11622
1718	14.0024	13.8351	9.06972	13.657	8.95361	9.11821
1720	14.0042	13.8351	9.07031	13.6623	8.95739	9.11831
1722	14.0043	13.8349	9.07005	13.6656	8.96214	9.11929
1724	14.0043	13.8342	9.07015	13.6681	8.96508	9.12004
1726	14.0046	13.8344	9.07179	13.6708	8.96719	9.12159
1728	14.0052	13.8349	9.07233	13.6742	8.97102	9.12258
1730	14.0056	13.836	9.07177	13.677	8.97405	9.12334
1732	14.0048	13.8365	9.07286	13.6791	8.97577	9.12487
1734	14.0059	13.8368	9.07387	13.6801	8.97748	9.12546
1736	14.0068	13.8366	9.07347	13.6809	8.97881	9.12585
1738	14.0064	13.8378	9.07408	13.6829	8.97952	9.1259
1740	14.0073	13.8381	9.07566	13.6861	8.9812	9.12645
1742	14.0092	13.838	9.07566	13.6885	8.98432	9.12713
1744	14.0096	13.8376	9.07551	13.6895	8.98514	9.12805
1746	14.0084	13.8387	9.07579	13.6906	8.9877	9.12875
1748	14.0094	13.8396	9.07567	13.6923	8.98942	9.12978
1750	14.0098	13.8403	9.07544	13.6935	8.98995	9.13048
1752	14.0095	13.8393	9.07454	13.6943	8.99142	9.13078
1754	14.0097	13.8402	9.07405	13.6955	8.99199	9.13182
1756	14.0089	13.8405	9.07409	13.6966	8.99288	9.13127
1758	14.0084	13.8407	9.07445	13.6971	8.99374	9.13002
1760	14.0087	13.8412	9.07365	13.6986	8.99368	9.13043
1762	14.0083	13.8412	9.07318	13.6996	8.99404	9.13124
1764	14.0086	13.8412	9.07307	13.7002	8.99451	9.13074
1766	14.0085	13.8397	9.0737	13.7	8.99522	9.13017
1768	14.0087	13.8388	9.07335	13.7006	8.99636	9.13051
1770	14.009	13.8401	9.07317	13.7023	8.9981	9.13169
1772	14.009	13.841	9.07297	13.7028	8.99853	9.1328
1774	14.0098	13.8416	9.07305	13.7032	8.99863	9.13343
1776	14.0097	13.8406	9.07328	13.7038	8.99736	9.13256
1778	14.0097	13.8404	9.07433	13.7042	8.99681	9.13162
1780	14.0091	13.8401	9.07519	13.7061	8.9975	9.13243
1782	14.0103	13.841	9.07573	13.7076	8.99868	9.13271
1784	14.0091	13.8418	9.07522	13.7066	8.99999	9.13196
1786	14.0096	13.8415	9.07541	13.706	9.00242	9.13261
1788	14.0097	13.8413	9.07464	13.7059	9.00447	9.1331
1790	14.0091	13.8403	9.07455	13.7067	9.00528	9.13351
1792	14.0087	13.8403	9.07455	13.7072	9.00488	9.13425
1794	14.0081	13.8412	9.07427	13.7081	9.00477	9.13369
1796	14.0084	13.8428	9.07388	13.7087	9.00484	9.13293
1798	14.008	13.8433	9.07283	13.7089	9.0044	9.13317
1800	14.0082	13.844	9.07346	13.7085	9.00489	9.13319
1802	14.0084	13.8446	9.07323	13.7071	9.00428	9.13318
1804	14.0083	13.8441	9.073	13.7069	9.00318	9.13227
1806	14.0092	13.8451	9.07275	13.7069	9.00415	9.13156
1808	14.0091	13.8444	9.07222	13.7068	9.00345	9.13153
1810	14.0098	13.8441	9.0732	13.7073	9.00373	9.13182
1812	14.0106	13.844	9.07407	13.7075	9.00496	9.13238
1814	14.0109	13.8443	9.07345	13.7061	9.00491	9.13238
1816	14.0105	13.8431	9.07301	13.7058	9.0053	9.1322
1818	14.0107	13.8424	9.07264	13.7067	9.0053	9.13264
1820	14.01	13.8423	9.0734	13.7071	9.00532	9.13282
1822	14.0101	13.842	9.0741	13.706	9.00488	9.13338
1824	14.0099	13.841	9.07362	13.7062	9.00525	9.13364
1826	14.009	13.8404	9.07386	13.7065	9.00466	9.1324
1828	14.0094	13.8407	9.07407	13.7074	9.00381	9.13164
1830	14.0087	13.84	9.07519	13.7066	9.00274	9.13187
1832	14.0086	13.8398	9.07461	13.7063	9.00222	9.13147
1834	14.0089	13.84	9.07312	13.7064	9.00281	9.13127
1836	14.0088	13.84	9.07383	13.7064	9.00348	9.13236
1838	14.0088	13.8395	9.07461	13.707	9.00377	9.13277
1840	14.0074	13.8393	9.07434	13.7073	9.00305	9.1318
1842	14.0051	13.8406	9.07334	13.7072	9.0017	9.13192
1844	14.0058	13.8406	9.07316	13.7077	9.00169	9.13193
1846	14.0078	13.8406	9.07393	13.7083	9.00002	9.13092
1848	14.0097	13.8403	9.0745	13.7075	8.99983	9.13082
1850	14.0093	13.8408	9.07423	13.7071	9.00013	9.13121
1852	14.0092	13.8407	9.07449	13.7079	9.00104	9.13175
1854	14.0089	13.8416	9.07411	13.7083	9.00178	9.13165
1856	14.0099	13.8415	9.07294	13.7082	9.00308	9.13135
1858	14.0117	13.8413	9.07312	13.7081	9.00496	9.13112
1860	14.0121	13.8411	9.07342	13.7082	9.0062	9.13072
1862	14.0117	13.8418	9.07322	13.7085	9.00648	9.13076
1864	14.0106	13.8399	9.07408	13.7078	9.00497	9.12729
1866	13.9998	13.817	9.07081	13.7057	9.00254	9.10768
1868	13.9536	13.7597	9.0413	13.6926	8.99207	9.06947
1870	13.8803	13.6825	8.97437	13.6642	8.96766	9.02351
1872	13.7923	13.5971	8.88688	13.6245	8.93543	8.97882
1874	13.7014	13.5108	8.78648	13.5778	8.89594	8.93651
1876	13.6153	13.4268	8.68769	13.5284	8.85083	8.89534
1878	13.5338	13.3485	8.59432	13.4767	8.8015	8.85424
1880	13.4611	13.2802	8.50848	13.4239	8.75072	8.81305
1882	13.4001	13.2318	8.43258	13.3711	8.69879	8.77812
1884	13.3755	13.2236	8.38425	13.3263	8.65235	8.75376
1886	13.3895	13.2485	8.38259	13.2984	8.61788	8.73857
1888	13.4315	13.2935	8.41361	13.2836	8.59592	8.73173
1890	13.487	13.3476	8.46464	13.2799	8.58297	8.73205
1892	13.548	13.403	8.52501	13.2838	8.57659	8.73877
1894	13.6074	13.4586	8.58728	13.2926	8.57786	8.75138
1896	13.6616	13.5106	8.64582	13.3043	8.58422	8.76728
1898	13.7095	13.5564	8.70085	13.317	8.5938	8.78718
1900	13.753	13.5979	8.75113	13.3321	8.60656	8.80804
1902	13.791	13.6351	8.79553	13.3481	8.62094	8.82954
1904	13.824	13.666	8.83476	13.3652	8.63732	8.85142
1906	13.8516	13.6922	8.86969	13.382	8.65477	8.87179
1908	13.875	13.7151	8.89896	13.3977	8.67214	8.89141
1910	13.8949	13.7349	8.92402	13.4131	8.69079	8.91099
1912	13.9122	13.7505	8.94396	13.429	8.7086	8.92904
1914	13.926	13.7634	8.962	13.4448	8.72628	8.94535
1916	13.9374	13.7746	8.97662	13.4602	8.74293	8.96074
1918	13.9461	13.7833	8.9897	13.4753	8.75789	8.97512
1920	13.9539	13.7909	9.00147	13.4907	8.77335	8.98875
1922	13.9603	13.7971	9.01062	13.5056	8.78751	9.00168
1924	13.9653	13.8027	9.01859	13.5181	8.80041	9.01299
1926	13.9697	13.807	9.02512	13.5302	8.81325	9.02422
1928	13.9737	13.8117	9.03038	13.5429	8.82598	9.03524
1930	13.9761	13.8144	9.03494	13.5544	8.8369	9.04434
1932	13.9783	13.8164	9.03919	13.5649	8.84807	9.05323
1934	13.9814	13.8184	9.04201	13.575	8.85899	9.05995
1936	13.984	13.8205	9.04474	13.5832	8.86894	9.06598
1938	13.9853	13.8232	9.04774	13.593	8.87767	9.07288
1940	13.9863	13.8255	9.0504	13.6039	8.88527	9.07854
1942	13.9888	13.8261	9.05116	13.6113	8.8925	9.08306
1944	13.9903	13.8279	9.05402	13.6183	8.90017	9.08701
1946	13.9916	13.8281	9.05551	13.6258	8.908	9.09051
1948	13.9923	13.8285	9.05705	13.6325	8.91394	9.09489
1950	13.9937	13.8294	9.05906	13.6395	8.9201	9.0991
1952	13.9946	13.83	9.06009	13.6448	8.92548	9.10183
1954	13.996	13.8322	9.06101	13.6498	8.93018	9.10396
1956	13.996	13.8331	9.06216	13.6545	8.93497	9.10636
1958	13.9963	13.8333	9.06301	13.6582	8.93952	9.10899
1960	13.9971	13.8338	9.06422	13.663	8.9439	9.11059
1962	13.998	13.8339	9.06473	13.6662	8.94882	9.11291
1964	13.9982	13.834	9.06464	13.6696	8.95221	9.11462
1966	13.9992	13.8339	9.06583	13.6725	8.9559	9.11562
1968	13.9995	13.8335	9.06763	13.6754	8.95797	9.11609
1970	14.0004	13.8345	9.06746	13.6782	8.9596	9.11706
1972	14.0007	13.8354	9.06695	13.6806	8.96265	9.11745
1974	14.0008	13.8356	9.06779	13.6838	8.96518	9.11899
1976	14.0025	13.835	9.06843	13.6861	8.96699	9.12042
1978	14.0025	13.8357	9.06898	13.6876	8.96793	9.12099
1980	14.0033	13.8369	9.06894	13.6895	8.96926	9.12364
1982	14.0036	13.8376	9.06908	13.6908	8.97149	9.12455
1984	14.0037	13.8384	9.06953	13.6938	8.97358	9.12459
1986	14.0045	13.8386	9.07034	13.6948	8.97571	9.12514
1988	14.005	13.8385	9.07064	13.6959	8.97681	9.12505
1990	14.0056	13.8388	9.07168	13.6968	8.97894	9.12489
1992	14.0052	13.8394	9.07148	13.6979	8.98021	9.12536
1994	14.0051	13.8401	9.07095	13.6983	8.98145	9.1253
1996	14.0042	13.8409	9.07186	13.6986	8.98251	9.12583
1998	14.0034	13.8411	9.07263	13.6997	8.9831	9.12592
2000	14.0033	13.8413	9.07277	13.7004	8.98391	9.12593
2002	14.0033	13.8407	9.0724	13.7015	8.98611	9.12766
2004	14.0039	13.8398	9.07209	13.7012	8.98614	9.12881
2006	14.0035	13.8398	9.07192	13.7013	8.98617	9.12811
2008	14.0036	13.8398	9.07241	13.7022	8.9864	9.12737
2010	14.0033	13.8389	9.07112	13.703	8.98711	9.12791
2012	14.0041	13.8385	9.07053	13.7025	8.9879	9.12882
2014	14.0049	13.8377	9.07105	13.7021	8.98825	9.12845
2016	14.0055	13.8386	9.0714	13.7023	8.98802	9.12829
2018	14.0046	13.8391	9.07128	13.7019	8.98855	9.1283
2020	14.0038	13.8401	9.07067	13.7019	8.98879	9.12834
2022	14.0038	13.8401	9.07099	13.7027	8.98952	9.12904
2024	14.0042	13.8401	9.07161	13.7031	8.98982	9.12847
2026	14.0037	13.8402	9.07097	13.7041	8.98948	9.12775
2028	14.0051	13.8406	9.06994	13.7042	8.99018	9.12836
2030	14.0051	13.8404	9.07051	13.7054	8.99232	9.1296
2032	14.0053	13.84	9.07045	13.7049	8.99279	9.13019
2034	14.0048	13.8409	9.07055	13.7042	8.99359	9.12845
2036	14.0057	13.84	9.07081	13.7046	8.9946	9.12845
2038	14.0061	13.8391	9.07146	13.7057	8.99492	9.12855
2040	14.0058	13.839	9.07143	13.7059	8.99509	9.12852
2042	14.0066	13.8395	9.0717	13.7063	8.99514	9.12897
2044	14.0059	13.8399	9.07101	13.7063	8.9952	9.12828
2046	14.0048	13.8401	9.07016	13.7056	8.99386	9.12855
2048	14.0045	13.8392	9.06988	13.7057	8.99338	9.12804
2050	14.0061	13.8393	9.07129	13.7046	8.99361	9.12854
2052	14.0067	13.8395	9.07128	13.7038	8.99426	9.12781
2054	14.0064	13.841	9.06962	13.7045	8.99294	9.12669
2056	14.0066	13.8415	9.06878	13.705	8.99229	9.12666
2058	14.0076	13.8421	9.06872	13.7053	8.99194	9.12691
2060	14.0087	13.8435	9.06865	13.7057	8.9904	9.12645
2062	14.0083	13.8435	9.06906	13.7058	8.98997	9.12605
2064	14.0079	13.8427	9.06916	13.7059	8.99041	9.12631
2066	14.007	13.8424	9.06812	13.7057	8.99078	9.12631
2068	14.005	13.8423	9.06736	13.7051	8.99203	9.12646
2070	14.0043	13.8418	9.06802	13.7048	8.99272	9.12516
2072	14.004	13.8417	9.06802	13.7055	8.99336	9.12486
2074	14.0048	13.8408	9.06777	13.7059	8.99302	9.12553
2076	14.0043	13.8403	9.06764	13.7064	8.99292	9.12569
2078	14.0046	13.8402	9.06729	13.707	8.99378	9.1254
2080	14.0041	13.8396	9.06829	13.7066	8.99318	9.12601
2082	14.0034	13.8388	9.06911	13.7056	8.99279	9.12687
2084	14.0039	13.8388	9.0683	13.7048	8.9931	9.12682
2086	14.0045	13.8395	9.06757	13.705	8.99267	9.12705
2088	14.0046	13.8394	9.06751	13.7046	8.99282	9.12798
2090	14.0046	13.8393	9.06787	13.705	8.99235	9.12715
2092	14.0039	13.8398	9.06755	13.7055	8.99135	9.12654
2094	14.0041	13.8394	9.06753	13.7057	8.99076	9.12693
2096	14.0038	13.8394	9.06756	13.7062	8.99128	9.12741
2098	14.0039	13.839	9.06714	13.7052	8.99289	9.12753
2100	14.0037	13.8394	9.06683	13.7048	8.99413	9.12715
2102	14.0035	13.84	9.06614	13.7041	8.99403	9.12737
2104	14.003	13.8386	9.06622	13.7038	8.99376	9.1238
2106	13.9948	13.8177	9.06383	13.7021	8.99315	9.10475
2108	13.9528	13.7633	9.03612	13.6906	8.98392	9.06772
2110	13.885	13.6884	8.97233	13.6622	8.96381	9.02289
2112	13.7994	13.6014	8.88546	13.6235	8.93364	8.97771
2114	13.709	13.5136	8.78844	13.5792	8.8955	8.93578
2116	13.622	13.4295	8.68874	13.531	8.85366	8.89504
2118	13.5399	13.3521	8.59514	13.4807	8.80668	8.85366
2120	13.4656	13.2829	8.50919	13.4276	8.7564	8.81263
2122	13.4049	13.2344	8.43494	13.3743	8.70469	8.77764
2124	13.3767	13.2278	8.38517	13.3299	8.65824	8.75347
2126	13.3857	13.2516	8.38182	13.3014	8.62295	8.73904
2128	13.4246	13.2936	8.41155	13.2864	8.59964	8.73369
2130	13.4788	13.3469	8.46152	13.2816	8.58606	8.73609
2132	13.5369	13.4033	8.52106	13.2849	8.58071	8.74421
2134	13.5952	13.4579	8.58276	13.2928	8.58261	8.75657
2136	13.6499	13.5092	8.64234	13.3038	8.58896	8.77305
2138	13.7002	13.5557	8.69811	13.3167	8.59844	8.7906
2140	13.7448	13.5967	8.74832	13.3324	8.6117	8.80967
2142	13.7835	13.633	8.79213	13.3493	8.6259	8.82946
2144	13.8167	13.6647	8.83089	13.3641	8.64195	8.85006
2146	13.8446	13.6913	8.86547	13.379	8.65927	8.86958
2148	13.8684	13.7145	8.89481	13.3943	8.67764	8.8888
2150	13.8901	13.7338	8.9189	13.4105	8.69476	8.90746
2152	13.9074	13.7494	8.94005	13.4266	8.71158	8.92487
2154	13.9214	13.762	8.95853	13.4415	8.72794	8.94196
2156	13.9326	13.7734	8.97363	13.4561	8.7445	8.95785
2158	13.9421	13.7824	8.98629	13.4711	8.75829	8.97115
2160	13.9511	13.7895	8.99699	13.4855	8.7721	8.98472
2162	13.959	13.7962	9.00609	13.4995	8.78458	8.99854
2164	13.9641	13.8016	9.01356	13.513	8.79483	9.01077
2166	13.9679	13.8061	9.01986	13.5262	8.80594	9.02121
2168	13.9718	13.8102	9.02528	13.5381	8.81689	9.0305
2170	13.9746	13.8133	9.02984	13.55	8.8274	9.03917
2172	13.9781	13.8158	9.03392	13.5611	8.83749	9.04831
2174	13.9808	13.8185	9.03669	13.5704	8.84735	9.0561
2176	13.9827	13.8198	9.0402	13.5802	8.85726	9.06201
2178	13.985	13.8213	9.04282	13.5893	8.86734	9.06737
2180	13.987	13.8225	9.04406	13.5983	8.8754	9.07245
2182	13.9886	13.8233	9.04522	13.606	8.88268	9.07752
2184	13.9901	13.8246	9.0476	13.6125	8.8893	9.08191
2186	13.9925	13.8251	9.04939	13.6194	8.89577	9.08512
2188	13.993	13.8262	9.0508	13.6264	8.90127	9.08975
2190	13.9944	13.8273	9.05222	13.6335	8.90757	9.09277
2192	13.9958	13.8281	9.05378	13.6398	8.91353	9.09613
2194	13.996	13.8292	9.05518	13.6451	8.91901	9.09897
2196	13.9969	13.8295	9.05548	13.6506	8.92453	9.10202
2198	13.9981	13.8303	9.05715	13.6562	8.92899	9.10334
2200	13.9986	13.8305	9.0573	13.6591	8.93334	9.10461
2202	14.0003	13.8313	9.05804	13.6629	8.93765	9.10619
2204	14.0006	13.8319	9.05943	13.6667	8.94111	9.10765
2206	14.001	13.833	9.05952	13.6695	8.94433	9.11095
2208	14.0017	13.8328	9.06012	13.6718	8.94744	9.11293
2210	14.0007	13.8324	9.0604	13.6745	8.9488	9.11392
2212	14.0013	13.8321	9.06112	13.6775	8.95199	9.11482
2214	14.0025	13.8327	9.06002	13.6798	8.95632	9.11582
2216	14.0021	13.8337	9.05961	13.6817	8.9596	9.11661
2218	14.0019	13.8337	9.06128	13.6834	8.96078	9.11729
2220	14.0025	13.8337	9.06262	13.6858	8.96142	9.11776
2222	14.0028	13.8349	9.06264	13.6876	8.96332	9.11744
2224	14.0019	13.8345	9.06309	13.6891	8.96448	9.1176
2226	14.0024	13.8346	9.06295	13.6903	8.96604	9.11783
2228	14.0036	13.8357	9.06339	13.691	8.96684	9.11859
2230	14.0034	13.8363	9.06424	13.6925	8.96764	9.11983
2232	14.0031	13.8362	9.06462	13.6947	8.96836	9.11956
2234	14.0033	13.8373	9.06542	13.6956	8.96899	9.1201
2236	14.0029	13.8374	9.06649	13.6954	8.97059	9.12105
2238	14.003	13.837	9.06544	13.6954	8.97188	9.12093
2240	14.0029	13.8364	9.06608	13.6953	8.97177	9.1218
2242	14.0028	13.8372	9.06685	13.6952	8.97227	9.12234
2244	14.003	13.837	9.06644	13.6966	8.97375	9.12281
2246	14.004	13.8371	9.06575	13.6989	8.97532	9.12289
2248	14.0052	13.8372	9.06531	13.6995	8.97655	9.12235
2250	14.0047	13.8364	9.06451	13.7006	8.97709	9.12168
2252	14.0046	13.8364	9.06425	13.701	8.97711	9.12159
2254	14.0045	13.8368	9.06431	13.7006	8.97768	9.12331
2256	14.0038	13.8379	9.06531	13.7022	8.97756	9.12404
2258	14.0044	13.8379	9.06457	13.7025	8.97787	9.12418
2260	14.0048	13.838	9.06489	13.7029	8.9784	9.12398
2262	14.0051	13.8374	9.06574	13.7024	8.97857	9.1239
2264	14.0053	13.8371	9.06564	13.702	8.97901	9.12336
2266	14.0054	13.837	9.06568	13.7005	8.98007	9.12276
2268	14.0046	13.837	9.06609	13.6981	8.98187	9.12333
2270	14.0044	13.8366	9.06677	13.6994	8.98175	9.12273
2272	14.0039	13.8371	9.06672	13.7011	8.98219	9.12196
2274	14.0041	13.8368	9.0664	13.7017	8.98188	9.12304
2276	14.0058	13.8367	9.06649	13.7027	8.98155	9.12322
2278	14.0069	13.8375	9.06613	13.7041	8.98205	9.1238
2280	14.0069	13.8385	9.06568	13.7046	8.98215	9.12414
2282	14.0066	13.8382	9.06525	13.7048	8.98176	9.12306
2284	14.0067	13.8374	9.06445	13.7035	8.98201	9.12268
2286	14.0067	13.8371	9.06434	13.7035	8.98279	9.123
2288	14.0069	13.8376	9.06484	13.7036	8.98321	9.12345
2290	14.0063	13.8381	9.06414	13.7034	8.98329	9.1238
2292	14.0065	13.8388	9.06546	13.7035	8.98263	9.12369
2294	14.0061	13.8375	9.06573	13.7052	8.98238	9.12429
2296	14.0059	13.8366	9.06487	13.7058	8.98297	9.12407
2298	14.0064	13.8367	9.06573	13.7061	8.98294	9.12455
2300	14.007	13.8367	9.06619	13.7051	8.9827	9.12434
2302	14.0056	13.8365	9.0664	13.7055	8.98246	9.12415
2304	14.0043	13.8372	9.06673	13.7067	8.9831	9.12395
2306	14.0041	13.838	9.0667	13.707	8.98367	9.12257
2308	14.0042	13.8388	9.06772	13.7058	8.98355	9.12124
2310	14.005	13.8386	9.06771	13.7049	8.98442	9.12091
2312	14.0042	13.8385	9.06656	13.7049	8.98466	9.12169
2314	14.0032	13.8383	9.06744	13.7058	8.98344	9.12214
2316	14.004	13.8368	9.06827	13.7047	8.9837	9.12203
2318	14.0041	13.8354	9.06869	13.7044	8.98456	9.12126
2320	14.0046	13.8363	9.06864	13.7048	8.98473	9.12095
2322	14.0046	13.8361	9.06869	13.7044	8.984	9.1219
2324	14.0044	13.8362	9.06864	13.7038	8.98361	9.12213
2326	14.004	13.8356	9.06852	13.7041	8.98345	9.12234
2328	14.0044	13.8358	9.06823	13.7053	8.98275	9.12242
2330	14.0039	13.8364	9.06735	13.7057	8.98218	9.12164
2332	14.0032	13.8363	9.06688	13.7051	8.9825	9.12141
2334	14.0034	13.8373	9.06654	13.7053	8.98256	9.12044
2336	14.0033	13.8368	9.06516	13.7053	8.98298	9.12022
2338	14.0029	13.8371	9.06457	13.7056	8.98334	9.12085
2340	14.0036	13.8375	9.06398	13.7061	8.98213	9.1208
2342	14.0039	13.8379	9.06338	13.7056	8.98162	9.12107
2344	14.0044	13.8369	9.06272	13.7061	8.98058	9.11848
2346	13.9961	13.8182	9.06165	13.7055	8.97966	9.10126
2348	13.9551	13.7649	9.03521	13.6951	8.97204	9.06524
2350	13.8871	13.6911	8.97089	13.6686	8.9529	9.02125
2352	13.8035	13.6065	8.8842	13.6311	8.92504	8.97533
2354	13.7135	13.5199	8.78794	13.586	8.89114	8.93438
2356	13.6264	13.4382	8.69269	13.5383	8.84976	8.89522
2358	13.5456	13.3625	8.60424	13.4879	8.80571	8.85663
2360	13.4726	13.2949	8.52081	13.4362	8.7599	8.81885
2362	13.4112	13.2464	8.447	13.3844	8.71241	8.78692
2364	13.3818	13.2353	8.3965	13.3396	8.6697	8.76451
2366	13.389	13.2539	8.38846	13.3103	8.63687	8.74973
2368	13.4238	13.295	8.41245	13.2941	8.61407	8.74303
2370	13.4769	13.3466	8.45901	13.2879	8.60102	8.74423
2372	13.5353	13.4009	8.51528	13.2907	8.59583	8.74967
2374	13.5932	13.4543	8.57458	13.2983	8.59628	8.76083
2376	13.6471	13.5038	8.63391	13.3101	8.60131	8.77576
2378	13.6975	13.5487	8.69002	13.3229	8.60962	8.79176
2380	13.7417	13.5911	8.74023	13.3382	8.62077	8.80866
2382	13.7811	13.6269	8.78401	13.3531	8.63373	8.82675
2384	13.8148	13.6584	8.8227	13.3685	8.64952	8.84628
2386	13.8436	13.6854	8.85681	13.3841	8.66557	8.86586
2388	13.8678	13.7079	8.88722	13.3998	8.68077	8.88408
2390	13.888	13.7276	8.91328	13.415	8.6955	8.90149
2392	13.9053	13.7446	8.93457	13.4297	8.70977	8.91983
2394	13.9196	13.7581	8.95234	13.444	8.72574	8.93654
2396	13.9316	13.7694	8.96631	13.4578	8.74066	8.95133
2398	13.942	13.7798	8.97858	13.4713	8.75483	8.96555
2400	13.9503	13.7872	8.9897	13.4851	8.76771	8.97844
2402	13.9555	13.7938	8.99899	13.4992	8.78065	8.9916
2404	13.9622	13.799	9.00645	13.5118	8.79252	9.00387
2406	13.9666	13.8032	9.0129	13.5236	8.80251	9.01408
2408	13.9706	13.8067	9.0188	13.5349	8.81271	9.02363
2410	13.9744	13.8086	9.0237	13.5465	8.82353	9.03217
2412	13.9766	13.8094	9.02834	13.557	8.83452	9.04003
2414	13.9796	13.8107	9.0323	13.5664	8.84404	9.04694
2416	13.9815	13.8133	9.03499	13.576	8.85217	9.05392
2418	13.984	13.8154	9.03831	13.5853	8.85932	9.05996
2420	13.9869	13.8183	9.0401	13.5939	8.86723	9.06581
2422	13.9884	13.8204	9.04212	13.6015	8.87507	9.07055
2424	13.9899	13.8224	9.04396	13.6091	8.88206	9.07406
2426	13.9906	13.8233	9.04578	13.6166	8.88881	9.07722
2428	13.9923	13.8242	9.04711	13.6226	8.89477	9.08079
2430	13.9935	13.8254	9.04824	13.6279	8.899	9.0838
2432	13.9945	13.8252	9.04913	13.6345	8.9042	9.08757
2434	13.9942	13.8256	9.05093	13.6405	8.9088	9.09009
2436	13.9962	13.8267	9.05208	13.645	8.91266	9.09152
2438	13.9979	13.8269	9.05204	13.6486	8.91773	9.09294
2440	13.9987	13.8263	9.05317	13.6518	8.92263	9.09523
2442	13.9994	13.8273	9.05415	13.6545	8.92612	9.09758
2444	13.9995	13.8286	9.05458	13.6586	8.92861	9.09934
2446	13.9999	13.8282	9.05495	13.6632	8.93222	9.10106
2448	14.0005	13.8289	9.05566	13.6666	8.93589	9.104
2450	14.0006	13.8292	9.05585	13.6685	8.93943	9.105
2452	14.0011	13.8301	9.05564	13.6701	8.94287	9.10528
2454	14.0015	13.8306	9.05479	13.672	8.94594	9.10616
2456	14.002	13.831	9.0555	13.6743	8.94816	9.10729
2458	14.002	13.8316	9.05504	13.6758	8.94946	9.10871
2460	14.0016	13.8323	9.05513	13.677	8.9507	9.10911
2462	14.0013	13.8326	9.0563	13.678	8.95232	9.1097
2464	14.0015	13.8327	9.05774	13.6787	8.95395	9.11072
2466	14.0012	13.833	9.05741	13.6806	8.95564	9.11105
2468	14.0007	13.8325	9.0584	13.6825	8.95654	9.11146
2470	14.0021	13.8318	9.05882	13.6832	8.95676	9.11184
2472	14.0036	13.8333	9.05917	13.6843	8.95711	9.11181
2474	14.0034	13.8345	9.05984	13.6859	8.95754	9.11211
2476	14.0034	13.8361	9.05938	13.6874	8.95815	9.11314
2478	14.0043	13.8359	9.05995	13.6882	8.95934	9.11214
2480	14.0054	13.8349	9.05962	13.6894	8.95957	9.11309
2482	14.0043	13.8347	9.0593	13.6903	8.96012	9.1132
2484	14.0042	13.8342	9.05978	13.6903	8.96163	9.11206
2486	14.005	13.8341	9.05955	13.6914	8.96287	9.11316
2488	14.0049	13.8336	9.05844	13.6926	8.96361	9.11392
2490	14.0043	13.8329	9.05745	13.6923	8.96486	9.11471
2492	14.005	13.8334	9.05766	13.6926	8.96591	9.11589
2494	14.0051	13.8334	9.05827	13.694	8.96612	9.11538
2496	14.0055	13.8341	9.0583	13.6934	8.96747	9.11536
2498	14.0067	13.8334	9.05753	13.6933	8.96783	9.11589
2500	14.0069	13.8331	9.05791	13.6939	8.9678	9.11532
2502	14.0066	13.833	9.05766	13.6946	8.96776	9.11449
2504	14.0062	13.8327	9.05783	13.696	8.96793	9.11507
2506	14.006	13.8313	9.0581	13.6959	8.96909	9.11501
2508	14.0049	13.8311	9.05738	13.6963	8.96961	9.11424
2510	14.0055	13.8315	9.05746	13.6976	8.97004	9.11428
2512	14.0051	13.8316	9.05717	13.6985	8.96969	9.11423
2514	14.0047	13.8321	9.05731	13.6983	8.97025	9.11421
2516	14.0043	13.8326	9.05725	13.6979	8.97144	9.11474
2518	14.0035	13.8331	9.05758	13.6968	8.97197	9.11561
2520	14.0031	13.8328	9.05886	13.6961	8.97139	9.11632
2522	14.0043	13.8331	9.06003	13.6971	8.97139	9.11623
2524	14.0051	13.833	9.05982	13.6979	8.97078	9.11628
2526	14.0056	13.8333	9.05954	13.6977	8.97016	9.11663
2528	14.0046	13.8334	9.05992	13.6978	8.96997	9.11766
2530	14.0049	13.8345	9.06085	13.6982	8.9705	9.11719
2532	14.0057	13.835	9.06149	13.6985	8.97013	9.11592
2534	14.0055	13.8352	9.06119	13.6995	8.97104	9.11629
2536	14.0058	13.8361	9.06066	13.7008	8.97276	9.11709
2538	14.0056	13.8362	9.06086	13.7006	8.97345	9.11602
2540	14.0062	13.8357	9.06032	13.7004	8.97312	9.11524
2542	14.0074	13.8361	9.06015	13.7011	8.97248	9.11496
2544	14.0074	13.8358	9.06054	13.7006	8.97239	9.11439
2546	14.0087	13.8352	9.06085	13.7011	8.97187	9.11395
2548	14.0075	13.8346	9.06004	13.7017	8.97134	9.1135
2550	14.0063	13.8342	9.05954	13.7013	8.97096	9.11431
2552	14.0071	13.8338	9.0588	13.7009	8.97059	9.11504
2554	14.0078	13.834	9.05944	13.7007	8.96997	9.11469
2556	14.0071	13.8339	9.06004	13.7011	8.96956	9.11553
2558	14.007	13.8329	9.05975	13.7018	8.96973	9.1151
2560	14.0064	13.8318	9.05902	13.7021	8.97047	9.1152
2562	14.0064	13.8313	9.05786	13.7021	8.97035	9.11495
2564	14.0071	13.8316	9.05785	13.7024	8.97046	9.11519
2566	14.0075	13.8326	9.05861	13.7024	8.96981	9.11389
2568	14.008	13.8321	9.05871	13.703	8.97023	9.11494
2570	14.0067	13.8316	9.05865	13.7034	8.97147	9.11676
2572	14.0059	13.831	9.05786	13.7033	8.972	9.11637
2574	14.0052	13.8317	9.05707	13.7026	8.97198	9.11531
2576	14.0061	13.8309	9.05772	13.7028	8.97246	9.11498
2578	14.0067	13.8308	9.0588	13.7032	8.97279	9.11486
2580	14.0074	13.8318	9.05838	13.7034	8.97299	9.1145
2582	14.0075	13.8326	9.05812	13.7037	8.9728	9.11341
2584	14.0062	13.8321	9.05799	13.7048	8.97319	9.11041
2586	13.9986	13.8154	9.05628	13.7028	8.97242	9.09518
2588	13.9616	13.7654	9.03473	13.692	8.96584	9.06244
2590	13.8978	13.6944	8.97633	13.6666	8.94956	9.02204
2592	13.8153	13.6143	8.89599	13.631	8.925	8.98004
2594	13.7258	13.5315	8.80321	13.5887	8.89331	8.9406
2596	13.6398	13.4511	8.70884	13.5413	8.85689	8.9075
2598	13.5582	13.3758	8.61705	13.4904	8.81705	8.87816
2600	13.485	13.31	8.53279	13.4388	8.77423	8.84872
2602	13.4239	13.2597	8.4589	13.3885	8.73193	8.82164
2604	13.3908	13.2433	8.40475	13.3431	8.69322	8.79747
2606	13.3926	13.2579	8.38978	13.3127	8.66327	8.77544
2608	13.4251	13.2943	8.40642	13.2979	8.64187	8.76158
2610	13.4748	13.343	8.44728	13.294	8.62744	8.75627
2612	13.5306	13.3959	8.50146	13.2958	8.62077	8.75641
2614	13.5876	13.4483	8.56075	13.3022	8.62042	8.7619
2616	13.6421	13.4982	8.61952	13.3118	8.62469	8.77186
2618	13.6911	13.5443	8.6731	13.3249	8.63179	8.78483
2620	13.7357	13.5858	8.72256	13.3397	8.64193	8.79886
2622	13.7747	13.6221	8.76779	13.3546	8.6544	8.81578
2624	13.8086	13.6535	8.80796	13.3698	8.668	8.83446
2626	13.8377	13.6801	8.8435	13.3841	8.68233	8.85217
2628	13.8633	13.7032	8.87276	13.3985	8.69651	8.86971
2630	13.8837	13.7216	8.89834	13.4137	8.71013	8.88719
2632	13.9013	13.7372	8.92067	13.4279	8.72342	8.90317
2634	13.9165	13.7501	8.93904	13.4422	8.73528	8.91887
2636	13.9291	13.7613	8.95414	13.4559	8.74783	8.93404
2638	13.9395	13.7704	8.96785	13.4689	8.76038	8.94807
2640	13.9485	13.7787	8.97892	13.4821	8.77142	8.96082
2642	13.9549	13.7855	8.98826	13.4949	8.78205	8.9731
2644	13.961	13.7916	8.99451	13.5068	8.79187	8.98581
2646	13.9672	13.7953	9.00206	13.5184	8.80296	8.99521
2648	13.9728	13.7996	9.00851	13.5299	8.81309	9.00492
2650	13.9765	13.8033	9.01362	13.5412	8.82124	9.01516
2652	13.9798	13.8051	9.0177	13.5511	8.82904	9.02451
2654	13.9824	13.8076	9.02169	13.5601	8.83749	9.03125
2656	13.9842	13.8098	9.02539	13.57	8.84526	9.03704
2658	13.9866	13.8115	9.02811	13.5791	8.85376	9.04246
2660	13.9889	13.8146	9.0309	13.5878	8.86179	9.04823
2662	13.9905	13.8155	9.03274	13.595	8.86882	9.05257
2664	13.9911	13.8166	9.03441	13.6026	8.87425	9.05798
2666	13.9918	13.8176	9.0363	13.609	8.88112	9.0628
2668	13.9939	13.8179	9.03758	13.6156	8.88781	9.06746
2670	13.9946	13.818	9.03964	13.622	8.89444	9.07157
2672	13.9951	13.8195	9.04097	13.6278	8.90021	9.07543
2674	13.9953	13.8208	9.04212	13.6325	8.90544	9.07881
2676	13.9967	13.8213	9.04313	13.6371	8.90984	9.08116
2678	13.9992	13.8224	9.04423	13.6412	8.91401	9.08346
2680	13.9994	13.8239	9.04533	13.6452	8.91747	9.08534
2682	13.9999	13.8245	9.04573	13.6497	8.92036	9.0875
2684	14.0007	13.8247	9.04695	13.6533	8.92303	9.09034
2686	14.0021	13.8252	9.04715	13.6561	8.92536	9.09162
2688	14.0026	13.8255	9.04723	13.659	8.9276	9.09284
2690	14.0027	13.8256	9.04653	13.6618	8.92975	9.09447
2692	14.0027	13.8263	9.04622	13.6638	8.93256	9.09564
2694	14.0026	13.8276	9.04724	13.6661	8.93413	9.09741
2696	14.0022	13.8282	9.04798	13.6691	8.93548	9.09897
2698	14.0026	13.8289	9.04891	13.6719	8.93618	9.09923
2700	14.004	13.8288	9.04973	13.6733	8.93743	9.10007
2702	14.0046	13.8278	9.05008	13.6745	8.9393	9.10205
2704	14.0058	13.8271	9.05063	13.6764	8.94073	9.10163
2706	14.0057	13.8275	9.0515	13.6781	8.94173	9.10174
2708	14.0056	13.8273	9.05178	13.6805	8.9444	9.1027
2710	14.007	13.8279	9.05203	13.6825	8.94548	9.10186
2712	14.0076	13.8279	9.05249	13.684	8.94586	9.10222
2714	14.0078	13.8284	9.05279	13.6839	8.94764	9.10237
2716	14.0077	13.828	9.05258	13.6844	8.95051	9.10247
2718	14.0081	13.8281	9.05237	13.685	8.95207	9.10256
2720	14.008	13.8282	9.0527	13.686	8.95304	9.10254
2722	14.0085	13.8285	9.05211	13.6876	8.95434	9.10262
2724	14.0086	13.8285	9.05171	13.6883	8.95466	9.10381
2726	14.0077	13.8286	9.05104	13.6891	8.9553	9.10365
2728	14.0077	13.829	9.05007	13.69	8.95554	9.10282
2730	14.0074	13.8287	9.05013	13.6905	8.95604	9.1028
2732	14.0071	13.8284	9.05177	13.6911	8.95632	9.10353
2734	14.0079	13.829	9.05164	13.6918	8.95685	9.10463
2736	14.0081	13.8297	9.05132	13.6918	8.95748	9.10473
2738	14.0078	13.83	9.05233	13.6918	8.95791	9.10495
2740	14.0075	13.8292	9.05283	13.6914	8.95899	9.10488
2742	14.0073	13.828	9.05387	13.693	8.95896	9.10506
2744	14.0077	13.8285	9.05418	13.6933	8.95874	9.10485
2746	14.0074	13.8285	9.05346	13.6933	8.96011	9.10537
2748	14.0078	13.8281	9.05311	13.6939	8.95978	9.10686
2750	14.008	13.8281	9.05225	13.6949	8.95903	9.10726
2752	14.0077	13.8274	9.05264	13.6955	8.95943	9.10773
2754	14.0077	13.8275	9.05287	13.6948	8.95943	9.10829
2756	14.0076	13.8276	9.05385	13.695	8.95933	9.10726
2758	14.0083	13.8272	9.05356	13.6963	8.95995	9.108
2760	14.0084	13.8277	9.05379	13.6979	8.96061	9.10872
2762	14.009	13.8283	9.05338	13.6976	8.96082	9.10749
2764	14.0083	13.8277	9.05331	13.6968	8.95987	9.1057
2766	14.0076	13.8281	9.05295	13.6971	8.95997	9.10437
2768	14.0079	13.8283	9.05291	13.6967	8.96006	9.10474
2770	14.0081	13.8288	9.05231	13.696	8.96043	9.10599
2772	14.0086	13.8297	9.05237	13.6961	8.96129	9.1079
2774	14.0083	13.8295	9.0532	13.6961	8.96125	9.10856
2776	14.0076	13.8291	9.05275	13.6964	8.961	9.10795
2778	14.0068	13.8284	9.05149	13.6967	8.9602	9.10803
2780	14.0079	13.8286	9.05081	13.6968	8.96013	9.10681
2782	14.0089	13.8292	9.05147	13.6975	8.96025	9.10633
2784	14.0104	13.83	9.05269	13.6978	8.95966	9.10547
2786	14.0101	13.8301	9.05343	13.6982	8.9592	9.10546
2788	14.0092	13.8302	9.05356	13.6985	8.95933	9.10589
2790	14.0091	13.8297	9.05365	13.6982	8.95879	9.10574
2792	14.0082	13.8292	9.05377	13.6985	8.95887	9.10617
2794	14.0086	13.83	9.05323	13.6989	8.95895	9.10588
2796	14.0082	13.8307	9.05142	13.6986	8.95888	9.10525
2798	14.0078	13.831	9.05159	13.6981	8.95898	9.10489
2800	14.0079	13.8317	9.05167	13.6974	8.95902	9.10505
2802	14.0075	13.8319	9.05163	13.6964	8.9597	9.10628
2804	14.0058	13.8303	9.05191	13.6969	8.96026	9.10628
2806	14.006	13.8295	9.05117	13.6973	8.96061	9.10653
2808	14.0067	13.8299	9.05127	13.6968	8.96101	9.10601
2810	14.0073	13.8295	9.05141	13.6972	8.96162	9.10575
2812	14.0072	13.8288	9.05121	13.6979	8.96193	9.10568
2814	14.0064	13.8285	9.05192	13.6969	8.96227	9.10471
2816	14.0062	13.8291	9.05116	13.6954	8.96245	9.10432
2818	14.0061	13.8295	9.05145	13.6964	8.96194	9.104
2820	14.0069	13.8287	9.05195	13.6971	8.96106	9.10422
2822	14.0082	13.8278	9.05231	13.6973	8.96	9.10472
2824	14.0081	13.827	9.05202	13.697	8.95891	9.104
2826	14.0022	13.8134	9.05054	13.6971	8.95682	9.09882
2828	13.9688	13.7688	9.03126	13.6871	8.95091	9.08575
2830	13.9085	13.7039	8.9799	13.6617	8.93875	9.06632
2832	13.8301	13.6272	8.90439	13.6256	8.91894	9.03851
2834	13.7422	13.546	8.81363	13.583	8.89331	9.0054
2836	13.6557	13.4675	8.71918	13.5369	8.86297	8.96721
2838	13.5757	13.3939	8.62907	13.4879	8.82912	8.9258
2840	13.5022	13.3274	8.5454	13.4373	8.79396	8.88255
2842	13.4394	13.2747	8.46994	13.387	8.75888	8.84054
2844	13.4028	13.2538	8.41375	13.3421	8.72661	8.80612
2846	13.4009	13.2626	8.39455	13.3113	8.69992	8.78141
2848	13.4276	13.2947	8.40692	13.2955	8.68018	8.76493
2850	13.4741	13.3392	8.44495	13.2894	8.66785	8.75734
2852	13.5289	13.3902	8.4969	13.2916	8.66188	8.75691
2854	13.5849	13.4409	8.55419	13.2982	8.66118	8.76287
2856	13.6384	13.4898	8.61088	13.3091	8.6636	8.77291
2858	13.6884	13.535	8.66502	13.3204	8.66833	8.78534
2860	13.7321	13.5762	8.7154	13.3338	8.67651	8.80157
2862	13.7713	13.6123	8.75948	13.3484	8.68614	8.8174
2864	13.8067	13.6434	8.79945	13.3633	8.69685	8.83391
2866	13.8365	13.6714	8.83307	13.3766	8.70767	8.85105
2868	13.8619	13.6951	8.86343	13.3913	8.71889	8.86735
2870	13.8829	13.7154	8.88969	13.4055	8.73114	8.88437
2872	13.9004	13.7326	8.91287	13.4188	8.74275	8.90087
2874	13.9159	13.7461	8.93351	13.4327	8.75524	8.91632
2876	13.9286	13.7571	8.94945	13.4464	8.7657	8.93133
2878	13.9398	13.7665	8.96305	13.459	8.77585	8.94532
2880	13.9488	13.7751	8.97467	13.4721	8.78639	8.95759
2882	13.9558	13.7814	8.98369	13.4848	8.79542	8.96925
2884	13.9612	13.7872	8.99097	13.4965	8.80476	8.98047
2886	13.9655	13.7914	8.99791	13.508	8.8139	8.9912
2888	13.97	13.795	9.0031	13.5189	8.82214	9.00042
2890	13.9747	13.7984	9.00753	13.5294	8.82927	9.0088
2892	13.9782	13.8017	9.01181	13.5406	8.83715	9.01648
2894	13.9804	13.8035	9.01598	13.5504	8.84372	9.02418
2896	13.9824	13.8051	9.01948	13.5591	8.84979	9.03167
2898	13.9855	13.8072	9.02158	13.5664	8.85721	9.03684
2900	13.9875	13.8094	9.02403	13.5735	8.86237	9.04129
2902	13.9893	13.8105	9.02662	13.5806	8.867	9.0465
2904	13.991	13.8122	9.02796	13.5892	8.87295	9.05193
2906	13.992	13.8131	9.02935	13.5967	8.87792	9.05687
2908	13.9928	13.812	9.03093	13.604	8.8834	9.06154
2910	13.9932	13.812	9.03179	13.6104	8.88876	9.06545
2912	13.9946	13.8135	9.03253	13.6168	8.89251	9.06908
2914	13.9959	13.8147	9.03374	13.6232	8.89625	9.07165
2916	13.9975	13.8149	9.03598	13.6271	8.90066	9.0751
2918	13.9988	13.8156	9.03691	13.6308	8.90479	9.0772
2920	13.9992	13.8158	9.03808	13.6342	8.90876	9.07836
2922	13.9987	13.8158	9.03776	13.6377	8.91225	9.08023
2924	13.9981	13.8161	9.03833	13.6422	8.91384	9.08257
2926	13.9982	13.816	9.03997	13.6454	8.91617	9.084
2928	14.0004	13.8166	9.04098	13.6473	8.91759	9.08618
2930	14.0009	13.8178	9.04156	13.6503	8.9191	9.08825
2932	14.0007	13.8184	9.04149	13.6533	8.92127	9.08937
2934	14.0003	13.8185	9.04288	13.6561	8.92344	9.08935
2936	14.0007	13.8189	9.04351	13.6574	8.92626	9.08931
2938	14.0014	13.8195	9.04413	13.6592	8.92915	9.09033
2940	14.0017	13.8197	9.04408	13.6618	8.93142	9.09162
2942	14.0026	13.8203	9.04456	13.6639	8.93409	9.09342
2944	14.0037	13.8206	9.04556	13.666	8.93781	9.09474
2946	14.003	13.8205	9.04603	13.6682	8.93958	9.09494
2948	14.0032	13.8203	9.04752	13.6702	8.94116	9.09499
2950	14.0044	13.82	9.04676	13.6713	8.94252	9.09515
2952	14.0043	13.8204	9.04565	13.6732	8.94282	9.09605
2954	14.0042	13.8207	9.04623	13.6752	8.94284	9.09671
2956	14.0048	13.8207	9.04512	13.6768	8.94347	9.09775
2958	14.0056	13.8214	9.04432	13.679	8.94305	9.09903
2960	14.0058	13.8207	9.0454	13.6814	8.94389	9.09905
2962	14.0061	13.8208	9.04692	13.682	8.94602	9.09749
2964	14.0064	13.8211	9.04768	13.6824	8.94618	9.09787
2966	14.0067	13.8209	9.04814	13.6843	8.94639	9.09853
2968	14.0073	13.8208	9.04713	13.6852	8.9472	9.10009
2970	14.0069	13.8209	9.04719	13.6868	8.94707	9.10058
2972	14.0064	13.8206	9.04724	13.6875	8.94751	9.10011
2974	14.0061	13.8216	9.04699	13.6847	8.94827	9.09965
2976	14.0057	13.8227	9.04619	13.6833	8.94903	9.1013
2978	14.0057	13.8229	9.04613	13.6848	8.9481	9.10186
2980	14.0059	13.8215	9.04715	13.6861	8.94724	9.10156
2982	14.0049	13.8202	9.04726	13.6866	8.94764	9.10078
2984	14.0047	13.82	9.04716	13.6863	8.94616	9.10059
2986	14.0047	13.8197	9.0462	13.687	8.9443	9.10052
2988	14.005	13.8194	9.04619	13.6861	8.94371	9.10038
2990	14.0052	13.8202	9.0464	13.6864	8.94345	9.10153
2992	14.0054	13.8213	9.04676	13.6871	8.94397	9.10192
2994	14.0048	13.8218	9.0477	13.6876	8.94612	9.10161
2996	14.0052	13.8208	9.04735	13.6882	8.94626	9.10191
2998	14.0056	13.8209	9.04666	13.69	8.94685	9.10215
3000	14.0056	13.8216	9.0475	13.6914	8.94977	9.10196
3002	14.0052	13.821	9.04811	13.6909	8.95168	9.10077
3004	14.0052	13.8196	9.04753	13.6914	8.95302	9.1
3006	14.0049	13.8196	9.04726	13.6914	8.95362	9.10004
3008	14.0047	13.8195	9.04717	13.6921	8.95405	9.10075
3010	14.0041	13.8201	9.04745	13.6933	8.95394	9.10006
3012	14.0049	13.8199	9.04745	13.6933	8.95407	9.1004
3014	14.0056	13.8206	9.04729	13.6934	8.95404	9.10005
3016	14.0062	13.8206	9.04733	13.6923	8.95372	9.09938
3018	14.007	13.8208	9.04803	13.6882	8.95321	9.10034
3020	14.0074	13.8206	9.04748	13.6851	8.95249	9.10064
3022	14.0078	13.8203	9.04628	13.6872	8.95144	9.1005
3024	14.0064	13.8203	9.04625	13.6914	8.95028	9.10032
3026	14.0053	13.8206	9.04686	13.6936	8.9492	9.09883
3028	14.0052	13.8201	9.04605	13.6941	8.94853	9.09981
3030	14.0054	13.8204	9.04613	13.694	8.9483	9.10006
3032	14.0047	13.8208	9.04654	13.6941	8.94863	9.10022
3034	14.0049	13.8214	9.0467	13.6945	8.94981	9.10144
3036	14.0064	13.8211	9.04666	13.6946	8.95162	9.10185
3038	14.0061	13.8211	9.04586	13.695	8.95131	9.10179
[truncated: 3,613 more rows]

## Sheet: Figure 2 (93-88)
	pH 6.5	Trial 2	Trial 3	pH 7.6	Trial 2	Trial 3
[truncated: 6,243 more rows]

[truncated: 21 more sheets: Figrue 2 (93-97), Figure 2 (93-115), Figure 4c, Figure 4d, Figure 4e, Figure 4f , Figure 4g, Figure 4h, Figure 4i, Figure 4j, Supplemental Figure 1a , Supplemental Figure 1b, Supplemental Figure4 (GluN1a2B), Supplemental Figure4 (GluN1b2B), Supplemental Figure 7a, Supplemental Figure 7b, Supplemental Figure 7c, Supplemental Figure 7d, Supplemental Figure 7e, Supplemental Figure 7f …]
